# Supplementary material for: 1-(6-Fluoro-1,3-benzothia­zol-2-yl)-3-phenyl-1H-pyrazole-4-carbaldehyde
Source: Acta Crystallogr Sect E Struct Rep Online. 2011 Nov 30;67(Pt 12):o3458–9. doi: 10.1107/S1600536811049634 (PMC3239088; doi:10.1107/S1600536811049634)
Supplement: Supplementary file 1 [file e-67-o3458-sup1.cif]

##############################################################################
#                                                                            #
# This CIF contains the data in a paper accepted for publication in          #
# Acta Crystallographica Section E. It conforms to the requirements of       #
# Notes for Authors for Acta Crystallographica Section E, and has been       #
# peer reviewed under the auspices of the IUCr Commission on Journals.       #
#                                                                            #
# Full details of the Crystallographic Information File format               #
# are given in the paper "The Crystallographic Information File (CIF):       #
# a New Standard Archive File for Crystallography" by S. R. Hall, F. H.      #
# Allen and I. D. Brown [Acta Cryst. (1991), A47, 655-685].                  #
#                                                                            #
# The current version of the core CIF dictionary is obtainable from          #
# ftp://ftp.iucr.org/pub/cif_core.dic.                                       #
#                                                                            #
# Software is freely available for graphical display of the structure(s)     #
# in this CIF. For information consult the CIF software page                 #
# http://www.iucr.org/resources/cif/software.                                #
#                                                                            #
# This file may be used for bona fide research purposes within the           #
# scientific community so long as proper attribution is given to the journal # 
# article from which it was obtained.                                        #
#                                                                            #
##############################################################################
data_global
_audit_creation_method     'form.cif (version 2.0)'
_journal_data_validation_number     ?
_journal_date_recd_electronic     2011-11-15
_journal_date_accepted     2011-11-21
_journal_name_full     'Acta Crystallographica, Section E'
_journal_year     2011
_journal_volume     67
_journal_issue     12
_journal_page_first     o3458
_journal_page_last     o3459
_journal_paper_category     QO
_journal_paper_doi     10.1107/S1600536811049634
_journal_coeditor_code     IS5013
_publ_contact_author_name     'Prof. Fun, Hoong-Kun'
_publ_contact_author_address
;
      X-ray Crystallography Unit
      School of Physics
      Universiti Sains Malaysia
      11800 USM, Penang
      MALAYSIA
;
_publ_contact_author_email     'hkfun@usm.my'
_publ_contact_author_fax     '604 6579150'
_publ_contact_author_phone     '604 6533652'
_publ_section_title
;
1-(6-Fluoro-1,3-benzothiazol-2-yl)-3-phenyl-1<i>H</i>-pyrazole-4-carbaldehyde
;
loop_
    _publ_author_name
    _publ_author_footnote
    _publ_author_address
    'Fun, Hoong-Kun'
;
Thomson Reuters ResearcherID: A-3561-2009.
;
;
X-ray Crystallography Unit
School of Physics
Universiti Sains Malaysia
11800 USM, Penang
Malaysia
;
    'Chin Wei Ooi' ?
;
X-ray Crystallography Unit
School of Physics
Universiti Sains Malaysia
11800 USM, Penang
Malaysia
;
    'D. Munirajasekhar' ?
;
Pharmaceutical Chemistry Division
School of Advanced Sciences
VIT University
Vellore 632 014
Tamil Nadu
India
;
    'M. Himaja' ?
;
Pharmaceutical Chemistry Division
School of Advanced Sciences
VIT University
Vellore 632 014
Tamil Nadu
India
;
    'B. K. Sarojini' ?
;
Department of Chemistry
P. A. College of Engineering
Nadupadavu 574 153 D. K.
Mangalore
India
;
data_I
_audit_creation_method     SHELXL-97
_chemical_name_systematic
;
1-(6-Fluoro-1,3-benzothiazol-2-yl)-3-phenyl-1<i>H</i>-pyrazole-4-
carbaldehyde
;
_chemical_name_common     ?
_chemical_formula_moiety     'C17 H10 F N3 O S'
_chemical_formula_sum     'C17 H10 F N3 O S'
_chemical_formula_iupac     'C17 H10 F N3 O S'
_chemical_formula_weight     323.34
_chemical_melting_point     ?
_symmetry_cell_setting     triclinic
_symmetry_space_group_name_H-M     'P -1'
_symmetry_space_group_name_Hall     '-P 1'
loop_
    _symmetry_equiv_pos_as_xyz
    'x, y, z'
    '-x, -y, -z'
_cell_length_a     8.0994(3)
_cell_length_b     13.6566(4)
_cell_length_c     13.8472(5)
_cell_angle_alpha     70.3930(10)
_cell_angle_beta     85.2640(10)
_cell_angle_gamma     89.0690(10)
_cell_volume     1437.80(9)
_cell_formula_units_Z     4
_cell_measurement_reflns_used     9988
_cell_measurement_theta_min     2.57
_cell_measurement_theta_max     32.60
_cell_measurement_temperature     296(2)
_exptl_crystal_description     'block'
_exptl_crystal_colour     'colourless'
_exptl_crystal_size_max     0.50
_exptl_crystal_size_mid     0.42
_exptl_crystal_size_min     0.23
_exptl_crystal_density_diffrn     1.494
_exptl_crystal_density_meas     ?
_exptl_crystal_density_method     'not measured'
_exptl_crystal_F_000     664
_exptl_absorpt_coefficient_mu     0.244
_exptl_absorpt_correction_type     multi-scan
_exptl_absorpt_process_details     '(<i>SADABS</i>; Bruker, 2009)'
_exptl_absorpt_correction_T_min     0.8870
_exptl_absorpt_correction_T_max     0.9449
_exptl_special_details     ?
_diffrn_ambient_temperature     296(2)
_diffrn_radiation_type     MoK\a
_diffrn_radiation_wavelength     0.71073
_diffrn_radiation_source     'fine-focus sealed tube'
_diffrn_radiation_monochromator     graphite
_diffrn_measurement_device_type     'Bruker APEX DUO CCD area-detector'
_diffrn_measurement_method     '\f and \w'
_diffrn_detector_area_resol_mean     ?
_diffrn_reflns_number     31117
_diffrn_reflns_av_R_equivalents     0.0236
_diffrn_reflns_av_sigmaI/netI     0.0237
_diffrn_reflns_theta_min     1.57
_diffrn_reflns_theta_max     30.00
_diffrn_reflns_theta_full     30.00
_diffrn_measured_fraction_theta_max     0.981
_diffrn_measured_fraction_theta_full     0.981
_diffrn_reflns_limit_h_min     -11
_diffrn_reflns_limit_h_max     11
_diffrn_reflns_limit_k_min     -18
_diffrn_reflns_limit_k_max     19
_diffrn_reflns_limit_l_min     -19
_diffrn_reflns_limit_l_max     19
_diffrn_standards_number     0
_diffrn_standards_interval_count     .
_diffrn_standards_interval_time     .
_diffrn_standards_decay_%     ?
_refine_special_details
;
Refinement of <i>F</i>^2^ against ALL reflections. The weighted <i>R</i>-factor
<i>wR</i> and goodness of fit <i>S</i> are based on <i>F</i>^2^, conventional
<i>R</i>-factors <i>R</i> are based on <i>F</i>, with <i>F</i> set to zero for
negative <i>F</i>^2^. The threshold expression of <i>F</i>^2^ >
\s(<i>F</i>^2^) is used only for calculating <i>R</i>-factors(gt) <i>etc</i>.
and is not relevant to the choice of reflections for refinement.
<i>R</i>-factors based on <i>F</i>^2^ are statistically about twice as large
as those based on <i>F</i>, and <i>R</i>- factors based on ALL data will be
even larger.
;
_reflns_number_total     8251
_reflns_number_gt     6347
_reflns_threshold_expression     I>2\s(I)
_refine_ls_structure_factor_coef     Fsqd
_refine_ls_matrix_type     full
_refine_ls_R_factor_all     0.0590
_refine_ls_R_factor_gt     0.0431
_refine_ls_wR_factor_gt     0.1236
_refine_ls_wR_factor_ref     0.1440
_refine_ls_goodness_of_fit_ref     1.073
_refine_ls_restrained_S_all     1.073
_refine_ls_number_reflns     8251
_refine_ls_number_parameters     415
_refine_ls_number_restraints     0
_refine_ls_hydrogen_treatment     constr
_refine_ls_weighting_scheme     calc
_refine_ls_weighting_details
         'calc w=1/[\s^2^(Fo^2^)+(0.0724P)^2^+0.2771P] where P=(Fo^2^+2Fc^2^)/3'
_atom_sites_solution_hydrogens     geom
_atom_sites_solution_primary     direct
_atom_sites_solution_secondary     difmap
_refine_ls_shift/su_max     0.000
_refine_ls_shift/su_mean     0.000
_refine_diff_density_max     0.309
_refine_diff_density_min     -0.242
_refine_ls_extinction_method     none
_refine_ls_extinction_coef     ?
loop_
    _atom_type_symbol
    _atom_type_description
    _atom_type_scat_dispersion_real
    _atom_type_scat_dispersion_imag
    _atom_type_scat_source
    'C' 'C' 0.0033 0.0016
                         'International Tables Vol C Tables 4.2.6.8 and 6.1.1.4'
    'H' 'H' 0.0000 0.0000
                         'International Tables Vol C Tables 4.2.6.8 and 6.1.1.4'
    'N' 'N' 0.0061 0.0033
                         'International Tables Vol C Tables 4.2.6.8 and 6.1.1.4'
    'O' 'O' 0.0106 0.0060
                         'International Tables Vol C Tables 4.2.6.8 and 6.1.1.4'
    'F' 'F' 0.0171 0.0103
                         'International Tables Vol C Tables 4.2.6.8 and 6.1.1.4'
    'S' 'S' 0.1246 0.1234
                         'International Tables Vol C Tables 4.2.6.8 and 6.1.1.4'
_computing_data_collection     'APEX2 (Bruker, 2009)'
_computing_cell_refinement     'SAINT (Bruker, 2009)'
_computing_data_reduction     'SAINT (Bruker, 2009)'
_computing_structure_solution     'SHELXTL (Sheldrick, 2008)'
_computing_structure_refinement     'SHELXTL (Sheldrick, 2008)'
_computing_molecular_graphics     'SHELXTL (Sheldrick, 2008)'
_computing_publication_material
;
SHELXTL (Sheldrick, 2008) and PLATON (Spek, 2009)
;
loop_
    _atom_site_type_symbol
    _atom_site_label
    _atom_site_fract_x
    _atom_site_fract_y
    _atom_site_fract_z
    _atom_site_U_iso_or_equiv
    _atom_site_adp_type
    _atom_site_calc_flag
    _atom_site_refinement_flags
    _atom_site_occupancy
    _atom_site_symmetry_multiplicity
    _atom_site_disorder_assembly
    _atom_site_disorder_group
    S S1A 0.67133(5) 0.82264(3) 0.08427(3) 0.04991(12) Uani d . 1 1 . .
    F F1A 0.35358(17) 0.50191(10) 0.07601(10) 0.0780(4) Uani d . 1 1 . .
    O O1A 0.7893(3) 1.00042(13) 0.48380(11) 0.0904(5) Uani d . 1 1 . .
    N N1A 0.57383(16) 0.74868(9) 0.27972(9) 0.0436(3) Uani d . 1 1 . .
    N N2A 0.72337(16) 0.90516(9) 0.23250(9) 0.0419(3) Uani d . 1 1 . .
    N N3A 0.79295(16) 0.98890(9) 0.15536(9) 0.0426(3) Uani d . 1 1 . .
    C C1A 0.51321(18) 0.68136(10) 0.23461(11) 0.0403(3) Uani d . 1 1 . .
    C C2A 0.4170(2) 0.59282(12) 0.28661(13) 0.0490(3) Uani d . 1 1 . .
    H H2AA 0.3889 0.5745 0.3569 0.059 Uiso calc R 1 1 . .
    C C3A 0.3639(2) 0.53261(12) 0.23229(14) 0.0538(4) Uani d . 1 1 . .
    H H3AA 0.2994 0.4733 0.2653 0.065 Uiso calc R 1 1 . .
    C C4A 0.4084(2) 0.56223(13) 0.12799(14) 0.0531(4) Uani d . 1 1 . .
    C C5A 0.5024(2) 0.64888(13) 0.07234(13) 0.0510(4) Uani d . 1 1 . .
    H H5AA 0.5294 0.6664 0.0020 0.061 Uiso calc R 1 1 . .
    C C6A 0.55449(18) 0.70860(11) 0.12851(11) 0.0420(3) Uani d . 1 1 . .
    C C7A 0.65299(18) 0.82331(11) 0.20963(11) 0.0404(3) Uani d . 1 1 . .
    C C8A 0.72749(19) 0.91363(12) 0.32581(11) 0.0446(3) Uani d . 1 1 . .
    H H8AA 0.6862 0.8657 0.3881 0.054 Uiso calc R 1 1 . .
    C C9A 0.80446(19) 1.00673(11) 0.31171(11) 0.0439(3) Uani d . 1 1 . .
    C C10A 0.84341(18) 1.05089(11) 0.20331(11) 0.0406(3) Uani d . 1 1 . .
    C C11A 0.92322(19) 1.15176(11) 0.14425(11) 0.0416(3) Uani d . 1 1 . .
    C C12A 0.8739(2) 1.20843(12) 0.04738(11) 0.0473(3) Uani d . 1 1 . .
    H H12A 0.7925 1.1817 0.0193 0.057 Uiso calc R 1 1 . .
    C C13A 0.9459(2) 1.30451(13) -0.00723(13) 0.0537(4) Uani d . 1 1 . .
    H H13A 0.9144 1.3414 -0.0725 0.064 Uiso calc R 1 1 . .
    C C14A 1.0642(2) 1.34576(13) 0.03492(14) 0.0561(4) Uani d . 1 1 . .
    H H14A 1.1100 1.4111 -0.0012 0.067 Uiso calc R 1 1 . .
    C C15A 1.1144(2) 1.29020(13) 0.13046(14) 0.0557(4) Uani d . 1 1 . .
    H H15A 1.1949 1.3178 0.1584 0.067 Uiso calc R 1 1 . .
    C C16A 1.0452(2) 1.19319(12) 0.18507(13) 0.0497(3) Uani d . 1 1 . .
    H H16A 1.0804 1.1556 0.2492 0.060 Uiso calc R 1 1 . .
    C C17A 0.8236(3) 1.04889(15) 0.39380(14) 0.0595(4) Uani d . 1 1 . .
    H H17A 0.8642 1.1165 0.3762 0.071 Uiso calc R 1 1 . .
    S S1B 0.85368(6) 0.49438(3) 0.24460(3) 0.05176(12) Uani d . 1 1 . .
    F F1B 0.50654(18) 0.19249(10) 0.22056(12) 0.0855(4) Uani d . 1 1 . .
    O O1B 0.8877(2) 0.71038(14) 0.62541(10) 0.0816(5) Uani d . 1 1 . .
    N N1B 0.71374(18) 0.43506(10) 0.43233(10) 0.0501(3) Uani d . 1 1 . .
    N N2B 0.88353(17) 0.58379(10) 0.38940(10) 0.0473(3) Uani d . 1 1 . .
    N N3B 0.98472(17) 0.65462(10) 0.31604(10) 0.0463(3) Uani d . 1 1 . .
    C C1B 0.65907(19) 0.36730(12) 0.38591(12) 0.0470(3) Uani d . 1 1 . .
    C C2B 0.5465(2) 0.28536(14) 0.43263(15) 0.0589(4) Uani d . 1 1 . .
    H H2BA 0.5057 0.2707 0.5008 0.071 Uiso calc R 1 1 . .
    C C3B 0.4968(2) 0.22667(14) 0.37629(17) 0.0644(5) Uani d . 1 1 . .
    H H3BA 0.4220 0.1718 0.4060 0.077 Uiso calc R 1 1 . .
    C C4B 0.5595(2) 0.25033(14) 0.27492(17) 0.0613(4) Uani d . 1 1 . .
    C C5B 0.6719(2) 0.32944(13) 0.22546(15) 0.0557(4) Uani d . 1 1 . .
    H H5BA 0.7124 0.3430 0.1574 0.067 Uiso calc R 1 1 . .
    C C6B 0.72117(19) 0.38764(11) 0.28344(12) 0.0470(3) Uani d . 1 1 . .
    C C7B 0.8123(2) 0.50277(12) 0.36636(11) 0.0456(3) Uani d . 1 1 . .
    C C8B 0.8587(2) 0.60645(13) 0.47682(12) 0.0510(4) Uani d . 1 1 . .
    H H8BA 0.7943 0.5685 0.5360 0.061 Uiso calc R 1 1 . .
    C C9B 0.9459(2) 0.69574(12) 0.46208(11) 0.0471(3) Uani d . 1 1 . .
    C C10B 1.02340(19) 0.72353(12) 0.35926(11) 0.0435(3) Uani d . 1 1 . .
    C C11B 1.12870(19) 0.81364(11) 0.30056(11) 0.0429(3) Uani d . 1 1 . .
    C C12B 1.1391(2) 0.84764(13) 0.19371(12) 0.0515(4) Uani d . 1 1 . .
    H H12B 1.0808 0.8123 0.1602 0.062 Uiso calc R 1 1 . .
    C C13B 1.2353(3) 0.93346(14) 0.13668(13) 0.0596(4) Uani d . 1 1 . .
    H H13B 1.2417 0.9551 0.0652 0.072 Uiso calc R 1 1 . .
    C C14B 1.3220(2) 0.98730(13) 0.18518(14) 0.0571(4) Uani d . 1 1 . .
    H H14B 1.3867 1.0450 0.1467 0.069 Uiso calc R 1 1 . .
    C C15B 1.3118(2) 0.95467(14) 0.29113(14) 0.0561(4) Uani d . 1 1 . .
    H H15B 1.3683 0.9913 0.3242 0.067 Uiso calc R 1 1 . .
    C C16B 1.2181(2) 0.86785(14) 0.34855(13) 0.0516(4) Uani d . 1 1 . .
    H H16B 1.2148 0.8454 0.4200 0.062 Uiso calc R 1 1 . .
    C C17B 0.9424(2) 0.74922(16) 0.53715(13) 0.0588(4) Uani d . 1 1 . .
    H H17B 0.9844 0.8168 0.5160 0.071 Uiso calc R 1 1 . .
loop_
    _atom_site_aniso_label
    _atom_site_aniso_U_11
    _atom_site_aniso_U_22
    _atom_site_aniso_U_33
    _atom_site_aniso_U_12
    _atom_site_aniso_U_13
    _atom_site_aniso_U_23
    S1A 0.0640(3) 0.0439(2) 0.03977(19) -0.01902(16) 0.00701(16) -0.01313(15)
    F1A 0.0888(9) 0.0728(7) 0.0857(8) -0.0342(6) 0.0022(6) -0.0449(6)
    O1A 0.1431(16) 0.0870(11) 0.0442(7) -0.0231(10) -0.0030(8) -0.0259(7)
    N1A 0.0500(7) 0.0381(6) 0.0409(6) -0.0074(5) 0.0011(5) -0.0118(5)
    N2A 0.0480(7) 0.0372(6) 0.0393(6) -0.0097(5) 0.0003(5) -0.0117(5)
    N3A 0.0519(7) 0.0356(6) 0.0389(6) -0.0107(5) 0.0024(5) -0.0115(5)
    C1A 0.0415(7) 0.0334(6) 0.0437(7) -0.0043(5) 0.0005(5) -0.0106(5)
    C2A 0.0535(9) 0.0396(7) 0.0485(8) -0.0103(6) 0.0061(6) -0.0098(6)
    C3A 0.0513(9) 0.0413(8) 0.0653(10) -0.0146(6) 0.0036(7) -0.0143(7)
    C4A 0.0516(9) 0.0478(8) 0.0667(10) -0.0104(7) -0.0039(7) -0.0279(8)
    C5A 0.0564(9) 0.0506(8) 0.0479(8) -0.0113(7) 0.0011(7) -0.0199(7)
    C6A 0.0449(7) 0.0376(7) 0.0423(7) -0.0069(5) 0.0013(5) -0.0127(5)
    C7A 0.0441(7) 0.0365(6) 0.0403(7) -0.0054(5) -0.0003(5) -0.0130(5)
    C8A 0.0508(8) 0.0418(7) 0.0390(7) -0.0071(6) -0.0019(6) -0.0106(6)
    C9A 0.0511(8) 0.0423(7) 0.0395(7) -0.0059(6) -0.0036(6) -0.0148(6)
    C10A 0.0447(7) 0.0360(6) 0.0414(7) -0.0047(5) -0.0011(5) -0.0139(5)
    C11A 0.0476(8) 0.0350(6) 0.0433(7) -0.0061(5) 0.0027(5) -0.0158(5)
    C12A 0.0548(9) 0.0464(8) 0.0422(7) -0.0091(6) -0.0001(6) -0.0174(6)
    C13A 0.0658(10) 0.0469(8) 0.0436(8) -0.0075(7) 0.0023(7) -0.0100(6)
    C14A 0.0666(10) 0.0429(8) 0.0555(9) -0.0155(7) 0.0095(7) -0.0150(7)
    C15A 0.0569(10) 0.0516(9) 0.0602(10) -0.0178(7) 0.0006(7) -0.0211(8)
    C16A 0.0547(9) 0.0441(8) 0.0501(8) -0.0100(6) -0.0060(7) -0.0147(6)
    C17A 0.0771(12) 0.0576(10) 0.0486(9) -0.0107(8) -0.0045(8) -0.0238(8)
    S1B 0.0601(2) 0.0447(2) 0.0457(2) -0.01154(16) 0.01026(16) -0.01161(16)
    F1B 0.0844(9) 0.0729(8) 0.1136(11) -0.0191(6) -0.0036(7) -0.0501(7)
    O1B 0.0912(11) 0.1110(12) 0.0449(7) -0.0069(9) 0.0001(7) -0.0300(7)
    N1B 0.0538(8) 0.0477(7) 0.0411(7) -0.0078(6) 0.0009(5) -0.0055(5)
    N2B 0.0536(7) 0.0438(7) 0.0395(6) -0.0079(5) 0.0017(5) -0.0082(5)
    N3B 0.0508(7) 0.0423(6) 0.0416(6) -0.0077(5) 0.0038(5) -0.0100(5)
    C1B 0.0436(8) 0.0418(7) 0.0485(8) -0.0033(6) -0.0005(6) -0.0064(6)
    C2B 0.0522(9) 0.0516(9) 0.0618(10) -0.0110(7) 0.0068(7) -0.0064(8)
    C3B 0.0509(10) 0.0503(9) 0.0847(13) -0.0122(7) 0.0045(8) -0.0147(9)
    C4B 0.0535(10) 0.0500(9) 0.0849(13) -0.0030(7) -0.0055(9) -0.0284(9)
    C5B 0.0569(10) 0.0497(9) 0.0614(10) -0.0032(7) 0.0031(7) -0.0217(8)
    C6B 0.0461(8) 0.0388(7) 0.0506(8) -0.0020(6) 0.0022(6) -0.0093(6)
    C7B 0.0476(8) 0.0416(7) 0.0416(7) -0.0036(6) -0.0012(6) -0.0064(6)
    C8B 0.0564(9) 0.0551(9) 0.0362(7) -0.0053(7) -0.0006(6) -0.0087(6)
    C9B 0.0497(8) 0.0508(8) 0.0371(7) -0.0019(6) -0.0037(6) -0.0097(6)
    C10B 0.0444(7) 0.0441(7) 0.0395(7) -0.0004(6) -0.0023(5) -0.0110(6)
    C11B 0.0448(7) 0.0405(7) 0.0432(7) -0.0016(5) -0.0007(5) -0.0141(6)
    C12B 0.0639(10) 0.0483(8) 0.0436(8) -0.0104(7) 0.0013(7) -0.0182(6)
    C13B 0.0790(12) 0.0520(9) 0.0446(9) -0.0138(8) 0.0043(8) -0.0134(7)
    C14B 0.0620(10) 0.0462(8) 0.0606(10) -0.0116(7) 0.0028(8) -0.0157(7)
    C15B 0.0537(9) 0.0565(9) 0.0639(10) -0.0101(7) -0.0042(7) -0.0274(8)
    C16B 0.0532(9) 0.0570(9) 0.0458(8) -0.0044(7) -0.0055(6) -0.0182(7)
    C17B 0.0604(10) 0.0719(11) 0.0472(9) -0.0051(8) -0.0039(7) -0.0241(8)
_geom_special_details
;
All e.s.d.'s (except the e.s.d. in the dihedral angle between two l.s. planes)
are estimated using the full covariance matrix. The cell e.s.d.'s are taken
into account individually in the estimation of e.s.d.'s in distances, angles
and torsion angles; correlations between e.s.d.'s in cell parameters are only
used when they are defined by crystal symmetry. An approximate (isotropic)
treatment of cell e.s.d.'s is used for estimating e.s.d.'s involving l.s.
planes.
;
loop_
    _geom_bond_atom_site_label_1
    _geom_bond_atom_site_label_2
    _geom_bond_site_symmetry_2
    _geom_bond_distance
    _geom_bond_publ_flag
    S1A C7A . 1.7331(15) ?
    S1A C6A . 1.7344(14) ?
    F1A C4A . 1.3626(18) ?
    O1A C17A . 1.210(2) ?
    N1A C7A . 1.2831(17) ?
    N1A C1A . 1.3882(18) ?
    N2A C8A . 1.3385(19) ?
    N2A N3A . 1.3667(15) ?
    N2A C7A . 1.4010(18) ?
    N3A C10A . 1.3258(18) ?
    C1A C2A . 1.3934(19) ?
    C1A C6A . 1.402(2) ?
    C2A C3A . 1.381(2) ?
    C2A H2AA . 0.9300 ?
    C3A C4A . 1.381(2) ?
    C3A H3AA . 0.9300 ?
    C4A C5A . 1.376(2) ?
    C5A C6A . 1.393(2) ?
    C5A H5AA . 0.9300 ?
    C8A C9A . 1.372(2) ?
    C8A H8AA . 0.9300 ?
    C9A C10A . 1.427(2) ?
    C9A C17A . 1.456(2) ?
    C10A C11A . 1.4730(19) ?
    C11A C12A . 1.393(2) ?
    C11A C16A . 1.393(2) ?
    C12A C13A . 1.385(2) ?
    C12A H12A . 0.9300 ?
    C13A C14A . 1.381(3) ?
    C13A H13A . 0.9300 ?
    C14A C15A . 1.377(3) ?
    C14A H14A . 0.9300 ?
    C15A C16A . 1.387(2) ?
    C15A H15A . 0.9300 ?
    C16A H16A . 0.9300 ?
    C17A H17A . 0.9300 ?
    S1B C6B . 1.7307(16) ?
    S1B C7B . 1.7330(16) ?
    F1B C4B . 1.356(2) ?
    O1B C17B . 1.206(2) ?
    N1B C7B . 1.2896(19) ?
    N1B C1B . 1.387(2) ?
    N2B C8B . 1.346(2) ?
    N2B N3B . 1.3668(16) ?
    N2B C7B . 1.395(2) ?
    N3B C10B . 1.327(2) ?
    C1B C2B . 1.397(2) ?
    C1B C6B . 1.402(2) ?
    C2B C3B . 1.377(3) ?
    C2B H2BA . 0.9300 ?
    C3B C4B . 1.384(3) ?
    C3B H3BA . 0.9300 ?
    C4B C5B . 1.378(2) ?
    C5B C6B . 1.388(2) ?
    C5B H5BA . 0.9300 ?
    C8B C9B . 1.366(2) ?
    C8B H8BA . 0.9300 ?
    C9B C10B . 1.436(2) ?
    C9B C17B . 1.456(2) ?
    C10B C11B . 1.467(2) ?
    C11B C12B . 1.390(2) ?
    C11B C16B . 1.393(2) ?
    C12B C13B . 1.382(2) ?
    C12B H12B . 0.9300 ?
    C13B C14B . 1.383(2) ?
    C13B H13B . 0.9300 ?
    C14B C15B . 1.378(3) ?
    C14B H14B . 0.9300 ?
    C15B C16B . 1.382(2) ?
    C15B H15B . 0.9300 ?
    C16B H16B . 0.9300 ?
    C17B H17B . 0.9300 ?
loop_
    _geom_angle_atom_site_label_1
    _geom_angle_atom_site_label_2
    _geom_angle_atom_site_label_3
    _geom_angle_site_symmetry_1
    _geom_angle_site_symmetry_3
    _geom_angle
    _geom_angle_publ_flag
    C7A S1A C6A . . 87.24(7) ?
    C7A N1A C1A . . 108.70(12) ?
    C8A N2A N3A . . 113.04(12) ?
    C8A N2A C7A . . 126.58(12) ?
    N3A N2A C7A . . 120.35(11) ?
    C10A N3A N2A . . 104.40(11) ?
    N1A C1A C2A . . 124.95(13) ?
    N1A C1A C6A . . 114.96(12) ?
    C2A C1A C6A . . 120.08(14) ?
    C3A C2A C1A . . 119.11(15) ?
    C3A C2A H2AA . . 120.4 ?
    C1A C2A H2AA . . 120.4 ?
    C2A C3A C4A . . 118.72(14) ?
    C2A C3A H3AA . . 120.6 ?
    C4A C3A H3AA . . 120.6 ?
    F1A C4A C5A . . 117.53(16) ?
    F1A C4A C3A . . 117.59(14) ?
    C5A C4A C3A . . 124.87(15) ?
    C4A C5A C6A . . 115.49(15) ?
    C4A C5A H5AA . . 122.3 ?
    C6A C5A H5AA . . 122.3 ?
    C5A C6A C1A . . 121.72(13) ?
    C5A C6A S1A . . 128.22(12) ?
    C1A C6A S1A . . 110.06(10) ?
    N1A C7A N2A . . 121.30(13) ?
    N1A C7A S1A . . 119.01(11) ?
    N2A C7A S1A . . 119.69(10) ?
    N2A C8A C9A . . 106.68(13) ?
    N2A C8A H8AA . . 126.7 ?
    C9A C8A H8AA . . 126.7 ?
    C8A C9A C10A . . 105.00(13) ?
    C8A C9A C17A . . 124.08(14) ?
    C10A C9A C17A . . 130.72(14) ?
    N3A C10A C9A . . 110.88(12) ?
    N3A C10A C11A . . 120.38(12) ?
    C9A C10A C11A . . 128.72(13) ?
    C12A C11A C16A . . 119.04(13) ?
    C12A C11A C10A . . 120.05(13) ?
    C16A C11A C10A . . 120.88(14) ?
    C13A C12A C11A . . 120.16(15) ?
    C13A C12A H12A . . 119.9 ?
    C11A C12A H12A . . 119.9 ?
    C14A C13A C12A . . 120.28(16) ?
    C14A C13A H13A . . 119.9 ?
    C12A C13A H13A . . 119.9 ?
    C15A C14A C13A . . 120.04(15) ?
    C15A C14A H14A . . 120.0 ?
    C13A C14A H14A . . 120.0 ?
    C14A C15A C16A . . 120.16(16) ?
    C14A C15A H15A . . 119.9 ?
    C16A C15A H15A . . 119.9 ?
    C15A C16A C11A . . 120.30(15) ?
    C15A C16A H16A . . 119.9 ?
    C11A C16A H16A . . 119.9 ?
    O1A C17A C9A . . 123.28(17) ?
    O1A C17A H17A . . 118.4 ?
    C9A C17A H17A . . 118.4 ?
    C6B S1B C7B . . 87.38(7) ?
    C7B N1B C1B . . 108.42(13) ?
    C8B N2B N3B . . 112.64(13) ?
    C8B N2B C7B . . 127.64(13) ?
    N3B N2B C7B . . 119.62(13) ?
    C10B N3B N2B . . 104.84(12) ?
    N1B C1B C2B . . 124.95(15) ?
    N1B C1B C6B . . 115.21(13) ?
    C2B C1B C6B . . 119.80(16) ?
    C3B C2B C1B . . 119.08(17) ?
    C3B C2B H2BA . . 120.5 ?
    C1B C2B H2BA . . 120.5 ?
    C2B C3B C4B . . 119.22(16) ?
    C2B C3B H3BA . . 120.4 ?
    C4B C3B H3BA . . 120.4 ?
    F1B C4B C5B . . 117.80(18) ?
    F1B C4B C3B . . 118.10(17) ?
    C5B C4B C3B . . 124.10(18) ?
    C4B C5B C6B . . 115.96(17) ?
    C4B C5B H5BA . . 122.0 ?
    C6B C5B H5BA . . 122.0 ?
    C5B C6B C1B . . 121.84(15) ?
    C5B C6B S1B . . 128.06(13) ?
    C1B C6B S1B . . 110.06(12) ?
    N1B C7B N2B . . 121.97(15) ?
    N1B C7B S1B . . 118.92(13) ?
    N2B C7B S1B . . 119.10(11) ?
    N2B C8B C9B . . 106.95(14) ?
    N2B C8B H8BA . . 126.5 ?
    C9B C8B H8BA . . 126.5 ?
    C8B C9B C10B . . 105.11(14) ?
    C8B C9B C17B . . 123.68(15) ?
    C10B C9B C17B . . 131.06(15) ?
    N3B C10B C9B . . 110.46(13) ?
    N3B C10B C11B . . 119.89(13) ?
    C9B C10B C11B . . 129.63(14) ?
    C12B C11B C16B . . 118.35(14) ?
    C12B C11B C10B . . 119.60(14) ?
    C16B C11B C10B . . 122.04(14) ?
    C13B C12B C11B . . 120.69(15) ?
    C13B C12B H12B . . 119.7 ?
    C11B C12B H12B . . 119.7 ?
    C12B C13B C14B . . 120.43(16) ?
    C12B C13B H13B . . 119.8 ?
    C14B C13B H13B . . 119.8 ?
    C15B C14B C13B . . 119.39(16) ?
    C15B C14B H14B . . 120.3 ?
    C13B C14B H14B . . 120.3 ?
    C14B C15B C16B . . 120.42(16) ?
    C14B C15B H15B . . 119.8 ?
    C16B C15B H15B . . 119.8 ?
    C15B C16B C11B . . 120.69(15) ?
    C15B C16B H16B . . 119.7 ?
    C11B C16B H16B . . 119.7 ?
    O1B C17B C9B . . 123.33(19) ?
    O1B C17B H17B . . 118.3 ?
    C9B C17B H17B . . 118.3 ?
loop_
    _geom_torsion_atom_site_label_1
    _geom_torsion_atom_site_label_2
    _geom_torsion_atom_site_label_3
    _geom_torsion_atom_site_label_4
    _geom_torsion_site_symmetry_1
    _geom_torsion_site_symmetry_2
    _geom_torsion_site_symmetry_3
    _geom_torsion_site_symmetry_4
    _geom_torsion
    _geom_torsion_publ_flag
    C8A N2A N3A C10A . . . . 0.64(17) ?
    C7A N2A N3A C10A . . . . 178.86(13) ?
    C7A N1A C1A C2A . . . . -178.13(15) ?
    C7A N1A C1A C6A . . . . 1.36(19) ?
    N1A C1A C2A C3A . . . . 179.70(15) ?
    C6A C1A C2A C3A . . . . 0.2(2) ?
    C1A C2A C3A C4A . . . . 0.1(3) ?
    C2A C3A C4A F1A . . . . -179.57(16) ?
    C2A C3A C4A C5A . . . . -0.4(3) ?
    F1A C4A C5A C6A . . . . 179.47(15) ?
    C3A C4A C5A C6A . . . . 0.3(3) ?
    C4A C5A C6A C1A . . . . 0.1(2) ?
    C4A C5A C6A S1A . . . . -179.15(13) ?
    N1A C1A C6A C5A . . . . -179.85(15) ?
    C2A C1A C6A C5A . . . . -0.3(2) ?
    N1A C1A C6A S1A . . . . -0.51(17) ?
    C2A C1A C6A S1A . . . . 179.01(12) ?
    C7A S1A C6A C5A . . . . 178.96(16) ?
    C7A S1A C6A C1A . . . . -0.33(11) ?
    C1A N1A C7A N2A . . . . 177.85(13) ?
    C1A N1A C7A S1A . . . . -1.70(17) ?
    C8A N2A C7A N1A . . . . 4.4(2) ?
    N3A N2A C7A N1A . . . . -173.56(13) ?
    C8A N2A C7A S1A . . . . -176.06(12) ?
    N3A N2A C7A S1A . . . . 5.98(19) ?
    C6A S1A C7A N1A . . . . 1.24(13) ?
    C6A S1A C7A N2A . . . . -178.32(13) ?
    N3A N2A C8A C9A . . . . -0.53(18) ?
    C7A N2A C8A C9A . . . . -178.62(15) ?
    N2A C8A C9A C10A . . . . 0.20(17) ?
    N2A C8A C9A C17A . . . . 175.54(16) ?
    N2A N3A C10A C9A . . . . -0.49(17) ?
    N2A N3A C10A C11A . . . . -178.81(13) ?
    C8A C9A C10A N3A . . . . 0.19(18) ?
    C17A C9A C10A N3A . . . . -174.72(17) ?
    C8A C9A C10A C11A . . . . 178.33(15) ?
    C17A C9A C10A C11A . . . . 3.4(3) ?
    N3A C10A C11A C12A . . . . 34.0(2) ?
    C9A C10A C11A C12A . . . . -143.94(16) ?
    N3A C10A C11A C16A . . . . -147.70(15) ?
    C9A C10A C11A C16A . . . . 34.3(2) ?
    C16A C11A C12A C13A . . . . 0.1(2) ?
    C10A C11A C12A C13A . . . . 178.39(14) ?
    C11A C12A C13A C14A . . . . -1.5(3) ?
    C12A C13A C14A C15A . . . . 1.7(3) ?
    C13A C14A C15A C16A . . . . -0.7(3) ?
    C14A C15A C16A C11A . . . . -0.7(3) ?
    C12A C11A C16A C15A . . . . 1.0(2) ?
    C10A C11A C16A C15A . . . . -177.30(15) ?
    C8A C9A C17A O1A . . . . 8.3(3) ?
    C10A C9A C17A O1A . . . . -177.6(2) ?
    C8B N2B N3B C10B . . . . -0.18(18) ?
    C7B N2B N3B C10B . . . . 176.45(14) ?
    C7B N1B C1B C2B . . . . -177.98(16) ?
    C7B N1B C1B C6B . . . . 0.1(2) ?
    N1B C1B C2B C3B . . . . 177.10(16) ?
    C6B C1B C2B C3B . . . . -0.9(3) ?
    C1B C2B C3B C4B . . . . 0.0(3) ?
    C2B C3B C4B F1B . . . . -178.94(17) ?
    C2B C3B C4B C5B . . . . 0.8(3) ?
    F1B C4B C5B C6B . . . . 179.16(16) ?
    C3B C4B C5B C6B . . . . -0.5(3) ?
    C4B C5B C6B C1B . . . . -0.4(3) ?
    C4B C5B C6B S1B . . . . -177.55(14) ?
    N1B C1B C6B C5B . . . . -177.06(15) ?
    C2B C1B C6B C5B . . . . 1.1(2) ?
    N1B C1B C6B S1B . . . . 0.56(18) ?
    C2B C1B C6B S1B . . . . 178.70(13) ?
    C7B S1B C6B C5B . . . . 176.70(17) ?
    C7B S1B C6B C1B . . . . -0.73(12) ?
    C1B N1B C7B N2B . . . . 177.88(14) ?
    C1B N1B C7B S1B . . . . -0.70(19) ?
    C8B N2B C7B N1B . . . . -2.7(3) ?
    N3B N2B C7B N1B . . . . -178.78(15) ?
    C8B N2B C7B S1B . . . . 175.86(13) ?
    N3B N2B C7B S1B . . . . -0.2(2) ?
    C6B S1B C7B N1B . . . . 0.88(14) ?
    C6B S1B C7B N2B . . . . -177.74(14) ?
    N3B N2B C8B C9B . . . . 0.05(19) ?
    C7B N2B C8B C9B . . . . -176.25(15) ?
    N2B C8B C9B C10B . . . . 0.10(18) ?
    N2B C8B C9B C17B . . . . 176.03(16) ?
    N2B N3B C10B C9B . . . . 0.24(17) ?
    N2B N3B C10B C11B . . . . -178.39(13) ?
    C8B C9B C10B N3B . . . . -0.22(19) ?
    C17B C9B C10B N3B . . . . -175.73(17) ?
    C8B C9B C10B C11B . . . . 178.24(16) ?
    C17B C9B C10B C11B . . . . 2.7(3) ?
    N3B C10B C11B C12B . . . . 22.9(2) ?
    C9B C10B C11B C12B . . . . -155.43(17) ?
    N3B C10B C11B C16B . . . . -157.91(16) ?
    C9B C10B C11B C16B . . . . 23.8(3) ?
    C16B C11B C12B C13B . . . . -0.3(3) ?
    C10B C11B C12B C13B . . . . 178.89(16) ?
    C11B C12B C13B C14B . . . . -0.4(3) ?
    C12B C13B C14B C15B . . . . 0.0(3) ?
    C13B C14B C15B C16B . . . . 1.1(3) ?
    C14B C15B C16B C11B . . . . -1.9(3) ?
    C12B C11B C16B C15B . . . . 1.4(3) ?
    C10B C11B C16B C15B . . . . -177.75(15) ?
    C8B C9B C17B O1B . . . . 14.1(3) ?
    C10B C9B C17B O1B . . . . -171.10(19) ?
loop_
    _geom_hbond_atom_site_label_D
    _geom_hbond_atom_site_label_H
    _geom_hbond_atom_site_label_A
    _geom_hbond_site_symmetry_A
    _geom_hbond_distance_DH
    _geom_hbond_distance_HA
    _geom_hbond_distance_DA
    _geom_hbond_angle_DHA
    _geom_hbond_publ_flag
    C5B H5BA Cg4 1_545 0.93 2.85 3.4757(19) 126 yes
