# Supplementary material for: 1-(6-Fluoro-1,3-benzothia­zol-2-yl)-3-phenyl-1H-pyrazole-4-carbaldehyde
Source: Acta Crystallogr Sect E Struct Rep Online. 2011 Nov 30;67(Pt 12):o3458–9. doi: 10.1107/S1600536811049634 (PMC3239088; doi:10.1107/S1600536811049634)
Supplement: Supplementary file 2 [file e-67-o3458-Isup2.hkl]

# 
# h,k,l, Fc-squared, Fo-squared, sigma(Fo-squared) and status flag 
# 
data_I
_shelx_title ' mo_bks08_0m in P-1 (RT)' 
_shelx_refln_list_code          4 
_shelx_F_calc_maximum      143.49 
_exptl_crystal_F_000       664.00 
_reflns_d_resolution_high  0.7108 
 
loop_ 
 _symmetry_equiv_pos_as_xyz 
 'x, y, z' 
 '-x, -y, -z' 
 
_cell_length_a     8.0994 
_cell_length_b    13.6566 
_cell_length_c    13.8472 
_cell_angle_alpha  70.393 
_cell_angle_beta   85.264 
_cell_angle_gamma  89.069 
 
_shelx_F_squared_multiplier     1.000 
 
loop_ 
 _refln_index_h 
 _refln_index_k 
 _refln_index_l 
 _refln_F_squared_calc 
 _refln_F_squared_meas 
 _refln_F_squared_sigma 
 _refln_observed_status 
   2   0   0      125.72      111.87      2.12 o 
   8   0   0        7.98        7.30      0.97 o 
   9   0   0        1.61        3.24      1.02 o 
  10   0   0        9.65        7.64      1.42 o 
  11   0   0       12.02       14.53      1.77 o 
 -11   1   0        0.30       -0.76      1.08 o 
 -10   1   0        1.15        0.66      0.93 o 
  -1   1   0      104.20      115.72      4.71 o 
   0   1   0      270.27      252.69     15.19 o 
   1   1   0      137.40      171.24      2.77 o 
   2   1   0     4435.73     4658.29    223.91 o 
   4   1   0       93.50       87.81      1.54 o 
   5   1   0        0.23        1.25      0.32 o 
   6   1   0        7.67        7.45      1.34 o 
   7   1   0      199.81      205.44      3.96 o 
   8   1   0       20.46       23.11      1.73 o 
   9   1   0        9.80       11.17      1.44 o 
  10   1   0        4.26        3.65      0.82 o 
  11   1   0        0.59       -0.46      0.80 o 
  -9   2   0       55.33       59.17      5.63 o 
  -1   2   0      373.65      394.95     14.30 o 
   0   2   0      382.13      386.72      6.41 o 
   1   2   0        5.00        5.88      0.59 o 
   2   2   0      670.63      719.93     20.27 o 
   4   2   0     2721.94     2875.41     28.47 o 
   5   2   0      801.62      852.77      9.94 o 
   6   2   0       20.77       21.22      0.67 o 
   7   2   0        0.84        0.68      1.41 o 
   8   2   0        1.14        0.79      0.56 o 
   9   2   0        8.10        6.21      0.85 o 
  10   2   0        9.15        6.95      1.04 o 
  11   2   0       15.03       14.51      2.12 o 
 -10   3   0        6.92       15.59      4.24 o 
  -9   3   0       18.99       23.88      4.72 o 
  -3   3   0      136.54      142.21      2.33 o 
  -2   3   0     2024.46     2143.17     55.06 o 
  -1   3   0     1211.92     1297.84     17.60 o 
   0   3   0        8.11       12.58      0.75 o 
   1   3   0     4357.71     4589.78     72.07 o 
   2   3   0       12.05       16.99      0.62 o 
   3   3   0       33.70       32.74      0.99 o 
   4   3   0     1565.70     1672.08     18.15 o 
   5   3   0       66.02       66.66      1.07 o 
   6   3   0       22.77       15.00      0.49 o 
   7   3   0        0.11       -0.71      0.35 o 
   8   3   0       36.74       37.58      1.96 o 
   9   3   0       21.08       22.06      1.48 o 
  10   3   0       17.96       19.22      1.49 o 
  11   3   0        1.12       -1.08      1.51 o 
 -10   4   0       17.10       23.69      4.96 o 
  -9   4   0        0.94        1.09      2.96 o 
  -8   4   0        0.52        1.00      2.60 o 
  -5   4   0     1083.77     1126.26     21.29 o 
  -4   4   0      739.94      692.08     12.37 o 
  -3   4   0      243.73      261.89      3.58 o 
  -2   4   0      643.48      615.15     44.05 o 
  -1   4   0       31.18       25.43      0.64 o 
   0   4   0     3228.94     3287.38     51.58 o 
   1   4   0        5.01       10.46      0.71 o 
   2   4   0      226.97      239.53      4.66 o 
   3   4   0     3007.64     3379.43     34.03 o 
   4   4   0        0.04        0.12      0.17 o 
   5   4   0        2.06        3.25      0.42 o 
   6   4   0      359.06      350.41      4.01 o 
   7   4   0      348.69      340.43      4.14 o 
   8   4   0      131.10      116.40      2.49 o 
   9   4   0        0.18       -1.61      0.81 o 
  10   4   0        5.33        5.35      1.15 o 
  11   4   0       10.95        9.00      2.07 o 
 -10   5   0        6.13        6.97      1.07 o 
  -9   5   0        1.67        1.55      0.87 o 
  -8   5   0       13.91       19.37      1.36 o 
  -7   5   0      157.56      153.83      3.95 o 
  -6   5   0        9.93       11.11      1.12 o 
  -5   5   0        1.63        2.96      0.96 o 
  -4   5   0       21.92       27.32      1.78 o 
  -3   5   0       19.42       12.73      0.93 o 
  -2   5   0       86.30       75.76      1.26 o 
  -1   5   0     1571.13     1589.51     19.92 o 
   0   5   0       33.78       35.15      1.05 o 
   1   5   0        0.07        0.25      0.48 o 
   2   5   0     1610.15     1933.37     21.55 o 
   3   5   0        5.66        4.78      0.35 o 
   4   5   0       32.87       21.86      0.99 o 
   6   5   0       64.59       70.66      1.66 o 
   7   5   0       21.30       19.19      0.98 o 
   8   5   0        0.43        0.18      0.72 o 
   9   5   0       43.49       40.85      1.39 o 
  10   5   0       25.20       22.97      2.76 o 
 -10   6   0        0.11       -0.66      1.86 o 
  -9   6   0        9.64        8.24      1.56 o 
  -8   6   0        1.93        1.62      1.00 o 
  -7   6   0      131.82      132.31      3.80 o 
  -6   6   0     1338.93     1401.48     27.67 o 
  -5   6   0        2.12        3.38      0.41 o 
  -4   6   0       85.64       85.50      2.07 o 
  -3   6   0       34.77       28.59      0.99 o 
  -2   6   0      362.31      372.98      4.04 o 
  -1   6   0       51.04       53.13      1.10 o 
   0   6   0     4102.08     4324.53     47.09 o 
   1   6   0      851.98     1071.40     14.80 o 
   2   6   0        0.72        0.81      0.38 o 
   3   6   0        4.57        7.12      0.49 o 
   4   6   0      484.10      440.55      5.37 o 
   5   6   0       60.97       50.80      2.38 o 
   6   6   0      408.17      381.00      5.61 o 
   7   6   0      489.44      461.31      6.60 o 
   8   6   0        3.54        3.14      0.67 o 
   9   6   0        7.12        9.45      1.22 o 
  10   6   0        7.34        5.46      1.95 o 
 -10   7   0        4.42        3.95      0.80 o 
  -9   7   0       13.22       13.00      0.97 o 
  -8   7   0      102.65      103.38      2.42 o 
  -7   7   0       10.62       10.55      1.51 o 
  -6   7   0       46.81       48.38      1.10 o 
  -5   7   0      161.12      161.80      2.23 o 
  -4   7   0       30.84       33.82      1.47 o 
  -3   7   0        0.04        0.18      0.34 o 
  -2   7   0      313.23      303.06      3.21 o 
  -1   7   0       69.19       77.77      1.47 o 
   0   7   0        1.05        0.88      0.34 o 
   1   7   0      332.07      374.92      4.44 o 
   2   7   0      700.49      767.31      8.65 o 
   3   7   0        9.80        6.79      0.62 o 
   4   7   0       67.49       72.53      1.49 o 
   5   7   0        1.65        2.54      0.83 o 
   6   7   0      751.43      682.45      9.40 o 
   7   7   0       89.99       95.99      2.27 o 
   8   7   0        1.02        0.75      0.78 o 
   9   7   0       58.66       63.67      2.75 o 
  10   7   0        0.52        1.42      0.88 o 
 -10   8   0        6.20        7.82      1.05 o 
  -9   8   0        2.42        2.31      1.08 o 
  -8   8   0       49.75       44.91      1.78 o 
  -7   8   0        0.87       -0.05      0.74 o 
  -6   8   0        5.80        6.46      0.70 o 
  -5   8   0        9.23        7.36      0.65 o 
  -4   8   0        8.81        8.49      0.69 o 
  -3   8   0       51.49       44.58      3.12 o 
  -2   8   0      121.59      135.20      1.92 o 
  -1   8   0       50.31       45.40      1.20 o 
   0   8   0       43.04       51.37      1.07 o 
   1   8   0       34.12       42.70      1.08 o 
   2   8   0      150.43      142.05      2.27 o 
   3   8   0      684.34      730.72      9.01 o 
   4   8   0       10.29       11.76      0.89 o 
   5   8   0     1614.73     1484.25     22.30 o 
   6   8   0        2.12        3.52      0.91 o 
   7   8   0       27.51       27.30      1.85 o 
   8   8   0       68.04       70.12      2.38 o 
   9   8   0        8.16        6.77      1.02 o 
  10   8   0       15.21       17.58      1.68 o 
  -9   9   0        7.33        8.35      1.15 o 
  -8   9   0       11.82        9.95      1.18 o 
  -7   9   0       82.96       84.20      2.51 o 
  -6   9   0        4.98        6.17      0.58 o 
  -5   9   0       74.17       76.94      1.70 o 
  -4   9   0       99.68       97.06      1.97 o 
  -3   9   0       19.12       14.44      0.88 o 
  -2   9   0       43.69       37.74      1.07 o 
  -1   9   0      932.51      978.45     11.00 o 
   0   9   0      795.26      829.40      8.05 o 
   1   9   0      222.97      234.76      2.68 o 
   2   9   0       25.78       31.82      1.14 o 
   3   9   0        0.01        0.36      0.54 o 
   4   9   0     1465.75     1395.09     17.95 o 
   5   9   0       55.51       44.49      2.55 o 
   6   9   0      223.17      234.72      5.05 o 
   7   9   0       11.53       10.08      1.24 o 
   8   9   0        4.64        4.43      1.09 o 
   9   9   0        0.80        0.44      0.94 o 
  -9  10   0        4.73        5.45      1.19 o 
  -8  10   0        3.28        4.27      1.10 o 
  -7  10   0        1.27        0.38      0.67 o 
  -6  10   0        5.56        5.81      0.68 o 
  -5  10   0        0.48       -0.36      0.59 o 
  -4  10   0      107.33      111.67      2.29 o 
  -3  10   0       44.95       49.31      1.55 o 
  -2  10   0       32.86       34.70      1.13 o 
  -1  10   0        9.92       12.86      0.95 o 
   0  10   0      522.85      507.87      5.74 o 
   1  10   0      308.50      337.24      3.88 o 
   2  10   0      733.50      712.50      7.78 o 
   3  10   0      286.18      293.42      4.34 o 
   4  10   0       32.79       33.07      1.58 o 
   5  10   0       90.95       96.05      2.24 o 
   6  10   0        4.37        9.32      1.27 o 
   7  10   0       50.57       60.66      2.55 o 
   8  10   0        1.59        0.36      1.05 o 
   9  10   0       21.69       27.51      1.92 o 
  -9  11   0        1.37        0.28      1.12 o 
  -8  11   0        0.31       -0.92      1.00 o 
  -7  11   0        4.07        3.81      0.85 o 
  -6  11   0        0.44       -0.15      0.59 o 
  -5  11   0        3.92        4.65      0.75 o 
  -4  11   0        4.67        4.16      0.79 o 
  -3  11   0      275.05      277.82      4.40 o 
  -2  11   0        0.00       -0.12      0.78 o 
  -1  11   0      117.40      123.07      2.22 o 
   0  11   0       15.91       19.01      1.29 o 
   1  11   0       72.83       69.77      1.68 o 
   2  11   0       80.27       76.95      2.70 o 
   3  11   0      642.34      636.08      8.14 o 
   4  11   0      229.97      227.78      4.21 o 
   5  11   0       46.25       56.58      1.87 o 
   6  11   0        1.66        1.69      1.22 o 
   7  11   0        1.64       -1.32      1.05 o 
   8  11   0        9.66       12.45      1.58 o 
  -8  12   0        0.50        0.11      1.14 o 
  -7  12   0        0.83        2.95      1.69 o 
  -6  12   0        8.93        8.93      0.94 o 
  -5  12   0        0.04       -0.49      0.69 o 
  -4  12   0        1.64        2.14      0.77 o 
  -3  12   0        1.39        0.05      0.76 o 
  -2  12   0       26.30       27.90      1.16 o 
  -1  12   0      119.58      113.79      2.25 o 
   0  12   0      389.67      392.63      5.19 o 
   1  12   0      216.84      193.40      4.02 o 
   2  12   0      112.70      112.71      3.30 o 
   3  12   0        5.61        6.33      0.99 o 
   4  12   0      124.85      144.94      3.29 o 
   5  12   0        6.52        2.79      0.85 o 
   6  12   0        1.91       -1.67      1.10 o 
   7  12   0        1.38        1.15      1.19 o 
   8  12   0        2.73        5.57      1.39 o 
  -8  13   0        0.83        4.25      1.39 o 
  -7  13   0        4.16        3.82      1.05 o 
  -6  13   0       10.57       11.30      1.06 o 
  -5  13   0        1.80        0.53      0.83 o 
  -4  13   0       58.60       60.55      2.01 o 
  -3  13   0        4.71        5.74      0.95 o 
  -2  13   0       35.93       40.59      1.49 o 
  -1  13   0       62.68       65.45      1.77 o 
   0  13   0       82.37       82.99      2.25 o 
   1  13   0      283.30      279.68     11.80 o 
   2  13   0        2.14        3.57      1.30 o 
   3  13   0       26.87       27.71      1.63 o 
   4  13   0        0.82        0.27      1.04 o 
   5  13   0        0.45       -1.69      0.84 o 
   6  13   0       61.94       69.03      3.07 o 
   7  13   0       67.52       69.87      3.56 o 
  -7  14   0        0.09        0.90      0.81 o 
  -6  14   0        4.54        4.03      0.96 o 
  -5  14   0        2.03        0.67      1.04 o 
  -4  14   0       12.24       11.19      1.19 o 
  -3  14   0      115.51      118.30      3.51 o 
  -2  14   0        1.19        0.85      0.71 o 
  -1  14   0      229.72      244.42      3.84 o 
   0  14   0       21.07       19.37      1.73 o 
   1  14   0       20.69       19.72      2.42 o 
   2  14   0        0.15       -1.61      1.43 o 
   3  14   0       94.44       94.75      4.59 o 
   4  14   0       42.59       40.85      2.03 o 
   5  14   0       41.46       45.72      3.65 o 
   6  14   0        0.94        1.74      1.36 o 
   7  14   0        2.62        0.43      1.36 o 
  -6  15   0        5.54        4.78      1.56 o 
  -5  15   0       15.53       16.53      1.40 o 
  -4  15   0        0.68        1.10      0.99 o 
  -3  15   0       18.73       20.91      1.55 o 
  -2  15   0       19.41       17.78      1.11 o 
  -1  15   0        1.44        0.78      0.87 o 
   0  15   0       25.04       23.69      1.83 o 
   1  15   0        6.69        5.45      1.76 o 
   2  15   0        5.43        5.35      1.91 o 
   3  15   0        8.04        9.03      1.68 o 
   4  15   0       50.28       54.82      2.61 o 
   5  15   0        0.77        0.90      1.16 o 
   6  15   0        4.91        4.71      1.95 o 
  -5  16   0        0.41        0.56      2.40 o 
  -4  16   0       24.14       24.88      1.72 o 
  -3  16   0        9.56        9.96      1.39 o 
  -2  16   0        0.24        0.37      0.95 o 
  -1  16   0       12.62       13.54      1.48 o 
   0  16   0       39.68       36.47      6.10 o 
   1  16   0        2.40        1.44      1.75 o 
   2  16   0      101.98      106.39      5.55 o 
   3  16   0        1.93        1.79      2.15 o 
   4  16   0       10.32       13.30      1.70 o 
   5  16   0        0.92        0.63      1.71 o 
  -4  17   0        1.04       -0.70      2.56 o 
  -3  17   0        6.87        8.47      1.38 o 
  -2  17   0        1.62        0.98      0.83 o 
  -1  17   0        7.87        6.62      1.32 o 
   0  17   0        4.58        2.79      1.41 o 
   1  17   0        3.56        4.00      1.93 o 
   2  17   0        6.02        8.22      2.33 o 
   3  17   0        5.67        2.69      1.65 o 
  -1  18   0       23.08       24.52      2.08 o 
   0  18   0        5.20        5.42      1.93 o 
   1  18   0       13.35       13.14      2.46 o 
  -3 -17   1       37.03       37.50      3.17 o 
  -2 -17   1        1.08        2.92      1.59 o 
  -1 -17   1        1.95       -0.49      1.77 o 
   0 -17   1        3.57        3.04      2.83 o 
   1 -17   1        4.98        2.51      1.17 o 
   2 -17   1        3.65        3.73      1.93 o 
   3 -17   1        5.95        7.30      1.55 o 
  -4 -16   1       47.94       62.86      4.43 o 
  -3 -16   1       38.01       47.81      2.96 o 
  -2 -16   1        7.14        7.83      2.45 o 
  -1 -16   1       24.51       20.61      2.65 o 
   0 -16   1        0.13       -0.31      1.27 o 
   1 -16   1        6.22        6.88      1.27 o 
   2 -16   1        8.90        8.91      1.31 o 
   3 -16   1       43.46       41.86      3.22 o 
   4 -16   1       10.67       11.09      1.41 o 
   5 -16   1        0.94        0.44      1.68 o 
  -5 -15   1      113.17      117.81      4.45 o 
  -4 -15   1        8.82        6.81      1.47 o 
  -3 -15   1       13.25       16.23      1.99 o 
  -2 -15   1        1.06        2.72      1.46 o 
  -1 -15   1       83.56       78.13      4.40 o 
   0 -15   1        3.05        1.22      1.17 o 
   1 -15   1       92.20       94.56      3.57 o 
   2 -15   1        2.06        1.08      0.73 o 
   3 -15   1        2.65        3.34      1.12 o 
   4 -15   1       27.09       29.26      3.12 o 
   5 -15   1        0.67        0.13      0.98 o 
   6 -15   1        3.44        3.41      1.57 o 
  -6 -14   1       27.28       28.15      3.02 o 
  -5 -14   1       70.79       85.97      5.07 o 
  -4 -14   1       36.17       34.06      2.97 o 
  -3 -14   1        2.60        2.50      1.19 o 
  -2 -14   1        0.03       -0.20      1.55 o 
  -1 -14   1        4.57        4.82      1.67 o 
   0 -14   1       22.55       24.86      1.77 o 
   1 -14   1       14.20       15.86      1.17 o 
   2 -14   1      163.79      165.16      2.88 o 
   3 -14   1       10.93       10.58      1.62 o 
   4 -14   1       25.37       24.41      1.57 o 
   5 -14   1       14.59       14.50      1.29 o 
   6 -14   1       17.40       15.44      1.97 o 
   7 -14   1        0.33        0.57      1.04 o 
  -7 -13   1       11.00       10.65      1.74 o 
  -6 -13   1       80.73       96.12      3.59 o 
  -5 -13   1        0.69       -0.72      0.94 o 
  -4 -13   1       13.06       11.01      1.23 o 
  -3 -13   1        5.49        7.80      1.17 o 
  -2 -13   1       68.36       92.79      4.64 o 
  -1 -13   1      100.80       97.31      3.67 o 
   0 -13   1      134.25      129.16      2.86 o 
   1 -13   1       37.00       40.00      1.55 o 
   2 -13   1        4.71        6.29      1.06 o 
   3 -13   1       23.61       23.48      1.46 o 
   4 -13   1       37.50       33.80      1.65 o 
   5 -13   1       74.47       71.92      2.15 o 
   6 -13   1        0.00       -1.15      0.76 o 
   7 -13   1        0.05        0.11      0.96 o 
  -8 -12   1        0.06        0.43      1.49 o 
  -7 -12   1      194.15      213.55      5.34 o 
  -6 -12   1        7.33        6.26      1.44 o 
  -5 -12   1       22.44       23.31      2.16 o 
  -4 -12   1       46.38       42.80      2.00 o 
  -3 -12   1        1.20        0.68      0.79 o 
  -2 -12   1       19.24       17.39      1.54 o 
  -1 -12   1     1232.31     1188.37     16.72 o 
   0 -12   1       33.78       30.14      2.00 o 
   1 -12   1      206.19      213.56      4.12 o 
   2 -12   1       41.23       41.48      1.36 o 
   3 -12   1       33.58       37.93      2.04 o 
   4 -12   1       55.88       56.69      2.12 o 
   5 -12   1        2.15        1.14      0.77 o 
   6 -12   1        1.40       -0.54      0.72 o 
   7 -12   1        2.24        1.23      0.89 o 
   8 -12   1        2.37        2.11      1.46 o 
  -8 -11   1       39.85       55.49      3.54 o 
  -7 -11   1        7.92        6.95      1.38 o 
  -6 -11   1        6.11        4.93      1.76 o 
  -5 -11   1      248.90      238.36      6.44 o 
  -4 -11   1        0.84       -0.40      0.75 o 
  -3 -11   1       36.59       37.83      1.64 o 
  -2 -11   1      456.81      427.26      9.23 o 
  -1 -11   1        6.03        5.70      0.79 o 
   0 -11   1      216.25      225.20      3.38 o 
   1 -11   1        0.08       -0.21      0.52 o 
   2 -11   1      362.20      371.21      4.78 o 
   3 -11   1      135.02      137.08      2.80 o 
   4 -11   1        6.91        6.76      0.88 o 
   5 -11   1       33.37       35.83      1.47 o 
   6 -11   1       20.84       20.64      1.11 o 
   7 -11   1        0.10        0.36      0.94 o 
   8 -11   1        2.79        4.35      1.30 o 
  -9 -10   1        7.66        9.72      1.72 o 
  -8 -10   1       22.42       26.18      3.43 o 
  -7 -10   1       10.81       12.94      1.49 o 
  -6 -10   1       59.34       59.71      2.53 o 
  -5 -10   1        7.00        6.43      0.81 o 
  -4 -10   1      135.43      137.71      3.02 o 
  -3 -10   1     1702.59     1487.21     17.10 o 
  -2 -10   1      628.72      656.55      7.94 o 
  -1 -10   1      208.55      210.68      3.00 o 
   0 -10   1        1.51        0.91      0.48 o 
   1 -10   1        0.54        1.89      0.52 o 
   2 -10   1       54.44       61.35      1.44 o 
   3 -10   1        0.98        1.00      0.65 o 
   4 -10   1       90.25       88.63      2.06 o 
   5 -10   1        0.04        0.20      0.57 o 
   6 -10   1        5.81        5.02      0.67 o 
   7 -10   1        6.17        5.39      1.02 o 
   8 -10   1        0.92        1.48      1.02 o 
   9 -10   1        2.96        3.31      1.18 o 
  -9  -9   1        5.19        5.94      1.20 o 
  -8  -9   1        0.18       -1.20      1.16 o 
  -7  -9   1      190.07      194.36      4.56 o 
  -6  -9   1      200.37      190.00      4.46 o 
  -5  -9   1      213.96      203.26      3.55 o 
  -4  -9   1       36.38       30.46      1.50 o 
  -3  -9   1       39.28       45.83      1.52 o 
  -2  -9   1       46.14       44.93      1.26 o 
  -1  -9   1      161.43      157.46      2.06 o 
   0  -9   1        9.57       13.68      0.70 o 
   1  -9   1        0.37        1.03      0.60 o 
   2  -9   1      128.67      135.47      2.15 o 
   3  -9   1      221.57      228.70      3.56 o 
   4  -9   1        5.11        3.94      0.64 o 
   5  -9   1       44.94       47.22      1.38 o 
   6  -9   1        6.76        6.08      0.59 o 
   7  -9   1        0.67       -1.02      2.06 o 
   8  -9   1        0.29        1.62      0.96 o 
   9  -9   1        0.92        2.11      1.00 o 
  -9  -8   1       43.92       45.26      3.80 o 
  -8  -8   1        0.98        0.35      0.96 o 
  -7  -8   1        7.74        9.87      1.22 o 
  -6  -8   1       40.10       42.36      1.93 o 
  -5  -8   1        6.58        0.18      0.87 o 
  -4  -8   1      932.77      889.60     11.82 o 
  -3  -8   1        1.88        1.05      0.59 o 
  -2  -8   1       37.48       33.07      1.04 o 
  -1  -8   1      122.83      137.22      2.07 o 
   0  -8   1      723.15      773.96      7.49 o 
   1  -8   1      679.29      717.83      8.26 o 
   2  -8   1       19.51       12.67      0.68 o 
   3  -8   1        0.37        0.24      0.26 o 
   4  -8   1       72.51       75.59      1.64 o 
   5  -8   1        1.53        1.80      0.50 o 
   6  -8   1       90.11       92.24      2.04 o 
   7  -8   1        4.43        5.99      1.00 o 
   8  -8   1       46.51       53.48      1.96 o 
   9  -8   1       27.19       28.33      1.92 o 
  10  -8   1       10.07       10.49      1.13 o 
 -10  -7   1        1.39        2.69      1.20 o 
  -9  -7   1        1.31        1.95      0.78 o 
  -8  -7   1       72.70       71.00      2.31 o 
  -7  -7   1        8.09        6.33      1.02 o 
  -6  -7   1      151.55      152.00      3.81 o 
  -5  -7   1        9.62        9.72      1.12 o 
  -4  -7   1       82.22       77.01      1.81 o 
  -3  -7   1       62.54       60.08      1.73 o 
  -2  -7   1      531.05      481.37      6.16 o 
  -1  -7   1      158.92      168.10      2.28 o 
   0  -7   1      574.07      602.23      6.34 o 
   1  -7   1        5.63        8.85      0.60 o 
   2  -7   1      111.56      106.29      1.47 o 
   3  -7   1      202.40      208.08      3.69 o 
   5  -7   1      155.69      153.18      2.15 o 
   6  -7   1       11.87       13.22      0.66 o 
   7  -7   1       31.24       35.20      1.41 o 
   8  -7   1      102.66      101.24      2.48 o 
   9  -7   1       18.08       25.23      1.88 o 
  10  -7   1        0.12        0.26      1.21 o 
 -10  -6   1       11.33        9.72      2.28 o 
  -9  -6   1        2.99        2.06      1.18 o 
  -8  -6   1       13.58       11.98      1.15 o 
  -7  -6   1      388.83      362.61      7.81 o 
  -6  -6   1       88.29       71.18      3.52 o 
  -5  -6   1        5.08        5.01      0.82 o 
  -4  -6   1       21.22       18.71      2.14 o 
  -3  -6   1        8.16        4.74      0.52 o 
  -2  -6   1       84.56      108.81      1.81 o 
  -1  -6   1     1534.04     1594.94     16.31 o 
   0  -6   1     3949.25     4174.32     43.01 o 
   1  -6   1       27.85       27.47      1.00 o 
   2  -6   1      431.15      444.26      4.39 o 
   3  -6   1      164.44      182.62      3.10 o 
   4  -6   1      166.43      173.15      2.72 o 
   5  -6   1      493.05      504.96      9.35 o 
   6  -6   1      470.40      464.64     10.30 o 
   7  -6   1       38.04       35.95      2.89 o 
   8  -6   1       15.74       17.70      2.78 o 
   9  -6   1       28.35       33.13      3.46 o 
  10  -6   1        2.11        4.14      1.11 o 
 -10  -5   1        0.02       -0.79      1.56 o 
  -9  -5   1       14.41       15.62      2.13 o 
  -8  -5   1       40.35       41.05      1.48 o 
  -7  -5   1       12.25        8.49      0.82 o 
  -6  -5   1       63.61       68.16      1.67 o 
  -5  -5   1       15.31       13.63      1.28 o 
  -4  -5   1        6.22       10.61      0.77 o 
  -3  -5   1        0.20       -0.40      0.26 o 
  -2  -5   1       57.12       52.82      1.33 o 
  -1  -5   1     1042.30     1075.81     14.75 o 
   0  -5   1        0.12        1.48      0.46 o 
   1  -5   1       10.83       19.66      0.67 o 
   2  -5   1      112.66      147.50      2.16 o 
   3  -5   1      868.20      952.78     11.84 o 
   4  -5   1       51.62       62.21      1.35 o 
   5  -5   1        0.54        1.85      0.37 o 
   6  -5   1      412.80      406.16      8.84 o 
   7  -5   1        5.58        2.46      0.84 o 
   8  -5   1       17.15       17.15      1.32 o 
   9  -5   1        1.83        1.87      1.09 o 
  10  -5   1        1.27       -0.93      2.98 o 
 -10  -4   1       21.77       16.73      2.43 o 
  -9  -4   1      130.03      115.84      5.17 o 
  -8  -4   1        0.13       -1.24      0.62 o 
  -7  -4   1      100.24      103.06      1.99 o 
  -6  -4   1       97.80       94.56      1.88 o 
  -4  -4   1      289.98      302.56      3.95 o 
  -3  -4   1      176.20      241.87      2.70 o 
  -2  -4   1     9948.13    10249.12    148.25 o 
  -1  -4   1      126.25      123.53      2.70 o 
   0  -4   1      195.69      215.05      9.66 o 
   1  -4   1       38.75       40.74      1.04 o 
   2  -4   1       91.05       45.55      1.91 o 
   3  -4   1     1387.47     1426.60     14.83 o 
   4  -4   1    18877.22    19214.61    385.43 o 
   5  -4   1       51.12       35.92      3.53 o 
   6  -4   1        1.14        1.14      2.16 o 
   7  -4   1        6.05       10.98      3.09 o 
   8  -4   1       18.38       30.98      4.79 o 
   9  -4   1       40.77       47.52      5.42 o 
  10  -4   1        0.75       -0.02      3.04 o 
 -11  -3   1        1.63       -0.71      1.49 o 
 -10  -3   1        9.92       14.79      2.20 o 
  -9  -3   1        9.81       10.35      1.87 o 
  -8  -3   1        1.44        0.70      0.54 o 
  -7  -3   1        0.01       -0.81      0.40 o 
  -6  -3   1      445.43      448.40      4.91 o 
  -5  -3   1       73.61       73.61      1.44 o 
  -4  -3   1      287.75      306.67     12.89 o 
  -3  -3   1      215.97      229.62      3.00 o 
  -2  -3   1      178.58      170.30      2.72 o 
  -1  -3   1      209.88      178.64      3.44 o 
   0  -3   1     8230.55     8610.57    136.04 o 
   1  -3   1      276.43      305.21      4.55 o 
   2  -3   1       92.68       92.39      2.92 o 
   3  -3   1      772.79      825.12      9.63 o 
   4  -3   1      143.58      137.67      6.77 o 
   5  -3   1      558.81      557.12     20.23 o 
   6  -3   1      170.38      177.27      8.79 o 
   7  -3   1        9.51       12.45      3.10 o 
   8  -3   1        8.71       11.30      3.47 o 
   9  -3   1       16.55       19.00      4.16 o 
  10  -3   1        1.76        2.98      3.11 o 
 -11  -2   1       11.98        9.00      1.87 o 
 -10  -2   1        0.05       -0.08      1.33 o 
  -9  -2   1       69.43       66.39      2.23 o 
  -8  -2   1       28.06       26.85      1.42 o 
  -7  -2   1       37.73       37.08      0.99 o 
  -6  -2   1       51.43       58.87      1.02 o 
  -5  -2   1     2294.79     2489.12     26.81 o 
  -4  -2   1      347.56      348.39      4.18 o 
  -3  -2   1       32.80       24.11      2.62 o 
  -2  -2   1       93.42       91.04      1.62 o 
  -1  -2   1     2221.28     2132.30     44.77 o 
   0  -2   1     1597.69     1634.47     25.74 o 
   1  -2   1      402.89      423.65      6.60 o 
   7  -2   1       24.79       35.38      3.99 o 
   8  -2   1      140.27      143.59      8.25 o 
   9  -2   1        1.08        3.14      2.83 o 
 -11  -1   1        2.06        2.28      1.56 o 
 -10  -1   1        0.11       -1.79      1.24 o 
  -9  -1   1       11.92       12.76      1.01 o 
  -8  -1   1       25.89       27.08      1.32 o 
  -7  -1   1       37.86       35.90      2.00 o 
  -6  -1   1      109.13      123.37      3.44 o 
  -5  -1   1      672.27      744.35      9.41 o 
  -4  -1   1       33.63       45.72      0.74 o 
  -3  -1   1        1.95        0.90      0.32 o 
  -2  -1   1     7892.51     7013.27    970.84 o 
  -1  -1   1      721.59      725.81     13.78 o 
   0  -1   1      121.71      111.51      3.17 o 
   1  -1   1     1088.32     1044.10     20.81 o 
   2  -1   1     7305.08     7525.60    116.93 o 
   8  -1   1      105.08      109.58      7.01 o 
   9  -1   1       21.66       26.33      4.39 o 
 -11   0   1        1.05       -0.69      1.24 o 
 -10   0   1        6.22        6.33      0.86 o 
  -9   0   1        2.46        2.83      1.12 o 
  -8   0   1        8.32        9.46      1.28 o 
  -7   0   1      480.75      485.95     12.40 o 
  -6   0   1      411.35      414.91      7.42 o 
  -5   0   1       42.40       49.06      1.20 o 
  -4   0   1        0.95        2.43      0.50 o 
  -2   0   1       38.99       54.95      1.32 o 
  -1   0   1    11752.07    12173.35    311.13 o 
   0   0   1      118.75      122.47      2.63 o 
   1   0   1     1266.07     1204.24     29.90 o 
   8   0   1        0.46       -1.25      1.95 o 
  10   0   1       18.13       16.53      1.57 o 
  11   0   1       16.23       15.65      1.70 o 
 -11   1   1        0.39       -1.28      1.18 o 
 -10   1   1       18.33       20.17      1.85 o 
  -9   1   1       78.14       81.80      3.18 o 
  -8   1   1        1.65        1.74      0.84 o 
  -7   1   1      461.72      490.93     12.32 o 
  -2   1   1     2747.24     2776.24     50.31 o 
  -1   1   1      760.67      765.91     19.76 o 
   0   1   1     1863.22     1909.27     48.59 o 
   1   1   1       48.39       53.44      1.43 o 
   2   1   1        3.79        1.43      0.35 o 
   3   1   1     2147.87     2401.16     61.28 o 
   7   1   1        5.66        4.97      0.55 o 
   8   1   1       16.15       15.18      1.30 o 
   9   1   1        3.70        4.51      0.73 o 
  10   1   1       26.72       24.49      1.95 o 
  11   1   1        1.74        1.96      1.33 o 
 -11   2   1        2.93        3.97      1.17 o 
 -10   2   1        2.36        2.23      1.10 o 
  -9   2   1        0.91        1.90      0.95 o 
  -8   2   1       76.80       75.77      2.68 o 
  -3   2   1     4076.63     4610.24    117.91 o 
  -1   2   1      745.02      792.23     10.31 o 
   0   2   1       64.61       60.81      1.95 o 
   1   2   1       96.87       94.49      1.77 o 
   2   2   1     4086.76     4342.11    110.86 o 
   3   2   1      553.96      582.12     15.56 o 
   4   2   1      488.36      465.15      5.29 o 
   5   2   1       49.23       55.92      1.56 o 
   6   2   1       86.03       78.99      2.06 o 
   7   2   1       31.53       35.03      1.06 o 
   8   2   1      134.58      134.40      3.07 o 
   9   2   1       40.73       42.61      1.72 o 
  10   2   1       62.90       64.59      2.08 o 
  11   2   1        4.84        6.38      1.06 o 
 -11   3   1        6.16        6.51      1.21 o 
 -10   3   1        6.04        2.95      0.98 o 
  -9   3   1       29.78       29.03      1.70 o 
  -8   3   1       33.79       30.81      1.59 o 
  -7   3   1        2.31        1.71      0.62 o 
  -4   3   1     2510.00     2403.28    234.84 o 
  -3   3   1     1027.61     1053.16     13.08 o 
  -1   3   1      316.10      343.29      4.76 o 
   0   3   1       77.89       79.80      2.03 o 
   1   3   1      344.21      334.08      5.65 o 
   2   3   1        0.56        0.17      0.27 o 
   3   3   1     1132.79     1199.03     16.20 o 
   4   3   1        0.17        2.08      0.27 o 
   5   3   1       25.22       18.80      0.63 o 
   6   3   1      121.30      124.95      1.61 o 
   7   3   1        7.67        8.76      0.61 o 
   8   3   1        5.21        5.33      0.82 o 
   9   3   1        0.14        0.33      0.75 o 
  10   3   1       38.63       31.70      1.73 o 
  11   3   1        4.38        3.78      1.75 o 
 -11   4   1        6.83        6.53      1.28 o 
 -10   4   1        0.53        0.94      1.58 o 
  -9   4   1        0.01       -0.17      0.84 o 
  -8   4   1        1.34        3.11      0.76 o 
  -7   4   1        3.39        5.42      0.74 o 
  -6   4   1       30.93       27.62      0.97 o 
  -5   4   1       17.06       26.29      0.92 o 
  -4   4   1     4264.44     4650.68     64.81 o 
  -3   4   1      329.12      352.70      4.76 o 
  -2   4   1      401.82      392.02      6.32 o 
  -1   4   1     1039.29     1082.95     13.89 o 
   0   4   1      114.95      128.42      3.13 o 
   1   4   1        0.18        2.19      0.39 o 
   2   4   1      655.33      731.97      7.71 o 
   3   4   1       11.24       16.37      0.51 o 
   4   4   1       68.75       64.11      1.47 o 
   5   4   1       57.48       56.53      1.64 o 
   6   4   1        5.59        2.76      0.35 o 
   7   4   1      125.30      119.43      2.59 o 
   8   4   1       94.13       96.87      2.74 o 
   9   4   1       29.32       30.50      2.89 o 
  10   4   1       16.48       17.61      1.46 o 
  11   4   1        4.78        5.49      1.23 o 
 -10   5   1        0.58        0.98      0.97 o 
  -9   5   1        6.37        5.31      1.05 o 
  -8   5   1       14.66       15.02      1.33 o 
  -7   5   1        2.01        3.80      0.85 o 
  -6   5   1      452.49      451.85     11.45 o 
  -5   5   1       72.65       81.33      1.65 o 
  -4   5   1      147.55      143.50      4.78 o 
  -3   5   1     1583.43     1726.41     20.98 o 
  -2   5   1       63.03       63.60      1.03 o 
  -1   5   1      771.70      797.61     10.29 o 
   0   5   1       68.92       66.57      1.80 o 
   1   5   1        1.33        2.21      0.39 o 
   2   5   1      227.03      201.38      2.36 o 
   3   5   1      759.29      776.18      7.08 o 
   4   5   1      573.41      582.09      6.32 o 
   6   5   1       40.42       41.72      1.11 o 
   7   5   1       33.29       28.10      1.09 o 
   8   5   1      599.51      593.88      9.27 o 
   9   5   1        0.02       -1.34      0.84 o 
  10   5   1       16.05       18.59      1.73 o 
 -10   6   1        1.70        0.15      1.05 o 
  -9   6   1        1.40        0.18      0.91 o 
  -8   6   1        0.36        0.29      0.89 o 
  -7   6   1       32.24       35.78      2.01 o 
  -6   6   1        0.59        3.04      1.02 o 
  -5   6   1      157.06      159.36      2.09 o 
  -4   6   1        3.80        2.32      0.37 o 
  -3   6   1      595.16      616.02     13.50 o 
  -2   6   1      236.86      218.71      2.66 o 
  -1   6   1        2.10        1.99      0.68 o 
   0   6   1     1413.17     1470.84     15.52 o 
   1   6   1      170.49      198.84      2.93 o 
   2   6   1      113.52      124.89      1.89 o 
   3   6   1      477.63      470.19      4.93 o 
   4   6   1     2067.43     1923.83     44.64 o 
   6   6   1       22.99       18.97      1.33 o 
   7   6   1       19.64       22.88      1.13 o 
   8   6   1       49.59       50.93      1.44 o 
   9   6   1       81.58       86.13      2.26 o 
  10   6   1        7.79        9.99      1.45 o 
 -10   7   1        4.09        5.03      1.27 o 
  -9   7   1       27.60       31.06      1.38 o 
  -8   7   1       19.50       16.34      1.09 o 
  -7   7   1        5.78        6.05      0.72 o 
  -6   7   1        0.79        1.34      0.43 o 
  -5   7   1      374.06      364.64      6.66 o 
  -4   7   1       11.79       13.17      0.76 o 
  -3   7   1      363.88      363.80      4.24 o 
  -2   7   1       71.37       70.54      1.12 o 
  -1   7   1      308.65      276.08      3.53 o 
   0   7   1      450.71      452.56      5.63 o 
   1   7   1     2656.42     2759.91     26.38 o 
   2   7   1      149.94      151.14      2.26 o 
   3   7   1      252.40      241.76      3.59 o 
   4   7   1       54.15       61.57      1.32 o 
   5   7   1      457.77      429.46      6.24 o 
   6   7   1      540.83      551.41      7.75 o 
   7   7   1       99.60       98.02      2.25 o 
   8   7   1       69.48       74.30      1.90 o 
   9   7   1        1.72        1.79      0.84 o 
  10   7   1        5.77        7.45      2.19 o 
 -10   8   1        0.02       -0.44      0.79 o 
  -9   8   1       11.62       12.47      1.10 o 
  -8   8   1       24.14       23.58      1.39 o 
  -7   8   1       47.12       45.54      1.70 o 
  -6   8   1        4.55        3.74      0.64 o 
  -5   8   1        5.95        5.03      0.58 o 
  -4   8   1        5.19        0.69      0.41 o 
  -3   8   1      204.73      197.07      4.67 o 
  -2   8   1      815.96      826.88      8.39 o 
  -1   8   1      123.88      140.23      2.22 o 
   0   8   1      239.60      267.91      3.23 o 
   1   8   1        5.17        4.82      0.69 o 
   2   8   1     1701.93     1631.51     17.54 o 
   3   8   1      161.03      180.92      3.15 o 
   4   8   1      469.16      435.63      5.56 o 
   5   8   1        4.58        3.61      0.81 o 
   6   8   1       17.68       17.22      1.20 o 
   7   8   1       33.04       34.22      1.50 o 
   8   8   1       68.56       76.34      2.07 o 
   9   8   1        0.00       -0.26      0.69 o 
  10   8   1        0.26        0.07      0.97 o 
  -9   9   1        0.84        0.62      0.90 o 
  -8   9   1        0.73        0.10      0.85 o 
  -7   9   1        0.76       -0.66      0.98 o 
  -6   9   1        0.55       -0.12      0.53 o 
  -5   9   1        0.62        1.26      0.52 o 
  -4   9   1        4.65        4.78      0.62 o 
  -3   9   1        4.08        2.38      0.64 o 
  -2   9   1      712.42      701.34      7.82 o 
  -1   9   1      256.12      274.05      3.76 o 
   0   9   1      175.31      173.52      2.27 o 
   1   9   1        0.05        0.35      0.38 o 
   2   9   1       17.20       23.45      0.93 o 
   3   9   1      350.12      340.90      5.37 o 
   4   9   1      209.88      174.92      3.29 o 
   5   9   1      321.83      322.69      5.25 o 
   6   9   1        1.65        2.07      0.76 o 
   7   9   1        1.32        3.23      0.79 o 
   8   9   1        1.67        0.05      0.89 o 
   9   9   1        9.02        7.90      1.15 o 
  -9  10   1        1.10        0.53      1.97 o 
  -8  10   1        0.02       -0.37      1.40 o 
  -7  10   1        3.21        2.38      0.72 o 
  -6  10   1        9.13        8.52      1.01 o 
  -5  10   1       52.30       52.70      1.53 o 
  -4  10   1        0.71        3.37      1.67 o 
  -3  10   1        0.48        0.34      0.53 o 
  -2  10   1       14.75       16.70      0.79 o 
  -1  10   1      376.75      367.00      5.23 o 
   0  10   1        0.04        0.69      0.63 o 
   1  10   1      421.03      405.72      4.45 o 
   2  10   1       38.18       33.19      1.19 o 
   3  10   1       37.52       41.83      1.87 o 
   4  10   1       12.88       13.01      1.03 o 
   5  10   1       99.84      110.08      2.37 o 
   6  10   1       64.28       70.47      2.58 o 
   7  10   1       58.37       57.88      2.43 o 
   8  10   1        4.08        3.34      1.12 o 
   9  10   1       17.51       20.67      1.62 o 
  -9  11   1        6.19        3.98      1.44 o 
  -8  11   1        2.63        1.63      1.05 o 
  -7  11   1       19.47       18.00      1.21 o 
  -6  11   1        0.85        0.50      0.62 o 
  -5  11   1       10.96       11.01      0.90 o 
  -4  11   1       82.48       84.41      2.45 o 
  -3  11   1      170.83      162.02      3.05 o 
  -2  11   1      199.61      203.80      3.00 o 
  -1  11   1       81.96       82.38      1.79 o 
   0  11   1        2.71        2.83      0.61 o 
   1  11   1       10.55       10.12      0.81 o 
   2  11   1      779.40      731.71     10.29 o 
   3  11   1       71.77       69.09      2.15 o 
   4  11   1      162.20      174.10      3.51 o 
   5  11   1        0.87        0.33      0.81 o 
   6  11   1       29.30       32.30      2.05 o 
   7  11   1       14.56       11.92      1.53 o 
   8  11   1      105.86      115.60      3.67 o 
   9  11   1        4.95        6.37      1.77 o 
  -8  12   1        0.00       -0.61      1.06 o 
  -7  12   1        2.05        1.30      0.87 o 
  -6  12   1       24.35       27.79      2.19 o 
  -5  12   1        0.78       -0.87      0.65 o 
  -4  12   1       10.14       10.93      1.02 o 
  -3  12   1      135.70      140.58      2.87 o 
  -2  12   1       59.02       53.16      1.46 o 
  -1  12   1       33.97       32.34      1.29 o 
   0  12   1      177.96      185.36      3.02 o 
   1  12   1       10.75       12.29      1.31 o 
   2  12   1       60.79       61.64      2.59 o 
   3  12   1      144.00      167.10      3.59 o 
   4  12   1      145.53      135.00      3.11 o 
   5  12   1       63.11       66.56      2.06 o 
   6  12   1       60.54       64.76      2.78 o 
   7  12   1       11.90       12.87      1.62 o 
   8  12   1        0.32        0.49      1.07 o 
  -8  13   1        0.59        1.54      1.25 o 
  -7  13   1        0.16       -0.12      0.60 o 
  -6  13   1        0.16       -0.24      0.73 o 
  -5  13   1      100.09      103.74      2.52 o 
  -4  13   1       20.85       18.17      1.28 o 
  -3  13   1        7.86        8.70      1.05 o 
  -2  13   1        1.17       -0.01      0.68 o 
  -1  13   1       24.39       25.09      1.24 o 
   0  13   1       80.27       78.94      2.27 o 
   1  13   1       23.27       24.10      1.80 o 
   2  13   1       30.63       35.90      2.12 o 
   3  13   1        2.12        2.59      1.04 o 
   4  13   1        0.91        1.57      0.91 o 
   5  13   1      152.27      150.04      3.37 o 
   6  13   1        0.93       -0.76      1.11 o 
   7  13   1        0.14       -0.60      1.58 o 
   8  13   1        0.02       -2.11      1.32 o 
  -7  14   1        2.22        0.11      0.74 o 
  -6  14   1       14.85       12.71      1.16 o 
  -5  14   1        3.36        2.46      0.93 o 
  -4  14   1        2.49        2.14      0.90 o 
  -3  14   1      117.79      116.38      2.86 o 
  -2  14   1       98.63      102.75      2.20 o 
  -1  14   1       13.48       13.62      1.07 o 
   0  14   1        6.19        3.11      1.19 o 
   1  14   1        3.26       -1.76      1.42 o 
   2  14   1      194.11      196.46      7.40 o 
   3  14   1       22.35       23.57      1.90 o 
   4  14   1       25.13       26.91      1.70 o 
   5  14   1        1.33        1.61      1.34 o 
   6  14   1        0.48        0.10      1.18 o 
   7  14   1        8.27        9.41      1.66 o 
  -6  15   1        0.76        0.53      0.91 o 
  -5  15   1        8.05        6.75      1.11 o 
  -4  15   1        6.31        6.78      1.14 o 
  -3  15   1       10.27        9.96      1.29 o 
  -2  15   1        0.14        0.47      0.73 o 
  -1  15   1       25.52       24.23      1.63 o 
   0  15   1        0.63        1.38      1.07 o 
   1  15   1        0.25        1.44      1.52 o 
   2  15   1       16.17       14.20      2.34 o 
   3  15   1       21.17       19.92      1.81 o 
   4  15   1      144.70      160.24      3.79 o 
   5  15   1        2.36        3.13      1.22 o 
   6  15   1       12.11       12.41      2.27 o 
  -5  16   1       36.18       37.68      2.41 o 
  -4  16   1        7.27        7.52      1.25 o 
  -3  16   1       27.80       29.91      1.82 o 
  -2  16   1       13.79       12.30      1.89 o 
  -1  16   1       49.67       51.85      2.44 o 
   0  16   1        0.05       -0.39      1.17 o 
   1  16   1       66.32       74.47      4.37 o 
   2  16   1       20.54       16.26      2.73 o 
   3  16   1        0.04        2.58      1.43 o 
   4  16   1        5.58        5.14      2.35 o 
   5  16   1       31.51       32.96      2.15 o 
  -4  17   1        0.28       -1.32      1.05 o 
  -3  17   1        3.95        3.55      1.22 o 
  -2  17   1        3.26        1.24      1.45 o 
  -1  17   1        0.06       -1.06      1.04 o 
   0  17   1        7.59        4.79      2.90 o 
   1  17   1       37.20       32.85      3.26 o 
   2  17   1       42.03       45.50      4.02 o 
   3  17   1       11.58       11.84      1.91 o 
   4  17   1        3.14        3.53      1.39 o 
  -2  18   1       16.75       16.10      2.52 o 
  -1  18   1        0.27       -2.35      1.90 o 
   0  18   1       30.40       30.08      2.91 o 
   1  18   1        0.57        2.51      1.83 o 
   2  18   1        0.15       -2.01      1.72 o 
  -1 -17   2        9.79        6.36      2.52 o 
   0 -17   2        2.53        3.24      1.48 o 
   1 -17   2        3.37        3.05      1.29 o 
   2 -17   2        1.64        4.10      1.97 o 
  -4 -16   2        0.12        0.40      1.67 o 
  -3 -16   2      176.13      209.93      6.00 o 
  -2 -16   2        0.09       -2.03      1.40 o 
  -1 -16   2        5.22        1.44      1.72 o 
   0 -16   2        0.13       -1.06      1.50 o 
   1 -16   2       17.80       19.24      1.64 o 
   2 -16   2        1.90        2.37      1.22 o 
   3 -16   2       36.96       37.27      2.60 o 
   4 -16   2        8.74        9.01      1.36 o 
  -5 -15   2       10.57       15.08      2.31 o 
  -4 -15   2        0.41        5.32      1.62 o 
  -3 -15   2       13.62       14.22      1.98 o 
  -2 -15   2       34.70       39.14      2.82 o 
  -1 -15   2       49.72       46.09      3.53 o 
   0 -15   2        1.70        3.15      1.33 o 
   1 -15   2       21.70       21.05      1.58 o 
   2 -15   2        0.48        1.52      0.78 o 
   3 -15   2        9.27        9.44      1.30 o 
   4 -15   2       21.42       21.19      2.69 o 
   5 -15   2        4.63        3.22      1.09 o 
  -6 -14   2       80.54       92.79      4.79 o 
  -5 -14   2       75.39       91.80      4.01 o 
  -4 -14   2       58.53       72.72      3.26 o 
  -3 -14   2        3.07        2.14      1.39 o 
  -2 -14   2        0.50        2.28      1.28 o 
  -1 -14   2       16.92       18.61      2.34 o 
   0 -14   2       49.56       56.18      3.76 o 
   1 -14   2      379.04      399.63      6.06 o 
   2 -14   2       21.93       22.95      1.50 o 
   3 -14   2        8.66        9.83      1.65 o 
   4 -14   2        0.64        1.00      0.99 o 
   5 -14   2        1.87        1.23      0.95 o 
   6 -14   2        1.29        1.17      0.93 o 
  -7 -13   2       36.94       43.20      3.25 o 
  -6 -13   2        9.53       12.98      2.35 o 
  -5 -13   2       35.63       46.96      4.07 o 
  -4 -13   2        1.59        0.20      0.92 o 
  -3 -13   2      319.50      308.60      6.14 o 
  -2 -13   2       20.76       16.43      1.78 o 
  -1 -13   2        1.76        3.37      1.24 o 
   0 -13   2        1.95        5.49      1.10 o 
   1 -13   2       33.93       34.08      1.48 o 
   2 -13   2       85.97       85.31      1.97 o 
   3 -13   2        0.05       -0.44      0.88 o 
   4 -13   2       12.05       10.52      1.15 o 
   5 -13   2        1.52       -0.05      0.84 o 
   6 -13   2        0.60        0.02      0.82 o 
   7 -13   2       13.59       13.14      1.38 o 
  -7 -12   2       63.77       67.38      3.43 o 
  -6 -12   2       15.22       17.60      1.88 o 
  -5 -12   2        6.78        3.87      0.98 o 
  -4 -12   2        0.01        3.82      0.96 o 
  -3 -12   2       12.94       14.53      1.27 o 
  -2 -12   2      157.46      171.20      4.03 o 
  -1 -12   2      151.80      136.73      3.36 o 
   0 -12   2      298.53      287.92      5.26 o 
   1 -12   2        7.95        8.01      1.07 o 
   2 -12   2        1.90        1.67      0.61 o 
   3 -12   2       17.90       20.43      1.34 o 
   4 -12   2      113.07      111.26      2.61 o 
   5 -12   2        1.84        1.79      0.86 o 
   6 -12   2        3.19        2.70      0.82 o 
   7 -12   2        0.02        0.31      1.35 o 
   8 -12   2        0.58        2.86      1.32 o 
  -8 -11   2        0.48        5.52      1.43 o 
  -7 -11   2        4.78        4.32      1.32 o 
  -6 -11   2       56.62       55.02      2.62 o 
  -5 -11   2       35.17       38.43      3.82 o 
  -4 -11   2       45.09       50.93      1.98 o 
  -3 -11   2       31.63       24.81      1.44 o 
  -2 -11   2        0.07       -0.15      0.78 o 
  -1 -11   2      102.48      103.35      2.75 o 
   0 -11   2       35.68       35.44      1.38 o 
   1 -11   2       19.60       18.95      1.00 o 
   2 -11   2       14.17       14.49      0.86 o 
   3 -11   2       86.90       82.12      2.20 o 
   4 -11   2       16.98       17.69      1.17 o 
   5 -11   2       46.20       50.19      1.72 o 
   6 -11   2       12.00       12.19      0.96 o 
   7 -11   2        2.17        4.28      0.96 o 
   8 -11   2        5.86        6.84      1.31 o 
  -8 -10   2       22.16       23.93      1.91 o 
  -7 -10   2        4.64        5.47      1.29 o 
  -6 -10   2        1.09        1.27      1.08 o 
  -5 -10   2       17.85       18.35      1.49 o 
  -4 -10   2       24.05       18.82      1.27 o 
  -3 -10   2      286.54      279.23      4.27 o 
  -2 -10   2       68.12       67.17      1.94 o 
  -1 -10   2        1.13        1.12      0.54 o 
   0 -10   2        7.02        7.41      0.72 o 
   1 -10   2       91.62       95.76      1.90 o 
   2 -10   2      107.24      109.08      1.99 o 
   3 -10   2      151.34      153.62      3.43 o 
   4 -10   2      157.43      160.91      2.97 o 
   5 -10   2       13.43       12.59      0.96 o 
   6 -10   2        0.62        0.80      0.59 o 
   7 -10   2        3.60        3.54      0.81 o 
   8 -10   2        9.83        8.11      1.32 o 
   9 -10   2       15.38       16.60      2.67 o 
  -9  -9   2       36.67       38.26      2.09 o 
  -8  -9   2        0.69        0.03      0.99 o 
  -7  -9   2      113.96      103.58      3.24 o 
  -6  -9   2        8.73        6.48      1.18 o 
  -5  -9   2        0.38        0.47      0.60 o 
  -4  -9   2        4.68        6.23      0.87 o 
  -3  -9   2        0.29       -1.07      0.54 o 
  -2  -9   2      332.30      301.98      3.58 o 
  -1  -9   2        0.73       -0.70      0.38 o 
   0  -9   2       20.17       13.54      0.72 o 
   1  -9   2      164.31      165.64      2.95 o 
   2  -9   2       50.98       60.93      1.85 o 
   3  -9   2      115.40      113.65      2.31 o 
   4  -9   2       58.25       55.30      1.55 o 
   5  -9   2        4.12        5.28      0.71 o 
   6  -9   2        6.09        4.72      0.60 o 
   7  -9   2       18.70       16.14      1.40 o 
   8  -9   2        4.45        5.21      1.84 o 
   9  -9   2        0.08       -0.09      1.01 o 
  -9  -8   2        5.89        6.82      1.14 o 
  -8  -8   2        0.01        0.01      0.89 o 
  -7  -8   2       10.29        8.12      1.22 o 
  -6  -8   2        0.81       -0.51      0.79 o 
  -5  -8   2      535.39      432.87      6.30 o 
  -4  -8   2       64.29       55.69      1.99 o 
  -3  -8   2       13.99       15.60      1.37 o 
  -2  -8   2        3.08        2.49      0.46 o 
  -1  -8   2       52.59       61.38      1.25 o 
   0  -8   2      283.76      291.22      3.33 o 
   1  -8   2       12.09       10.35      0.79 o 
   2  -8   2     1020.92     1033.21     11.17 o 
   3  -8   2       61.99       59.90      1.79 o 
   4  -8   2        7.78        7.08      0.68 o 
   5  -8   2       56.09       61.33      1.49 o 
   6  -8   2        2.07        1.08      0.72 o 
   7  -8   2      167.23      169.29      3.74 o 
   8  -8   2      129.91      122.09      3.33 o 
   9  -8   2        2.66        1.26      2.56 o 
  10  -8   2        0.62        2.20      2.51 o 
 -10  -7   2       14.64       19.02      1.80 o 
  -9  -7   2       40.42       37.84      1.73 o 
  -8  -7   2       52.02       52.92      2.61 o 
  -7  -7   2       14.55       12.38      1.22 o 
  -6  -7   2      100.12       88.06      2.69 o 
  -5  -7   2        1.13       -1.17      0.96 o 
  -4  -7   2        3.47        5.14      0.72 o 
  -3  -7   2       36.57       33.88      1.22 o 
  -2  -7   2      407.72      422.88      4.44 o 
  -1  -7   2        0.18        0.26      0.36 o 
   0  -7   2       34.67       37.83      1.58 o 
   1  -7   2     1726.34     1784.11     19.03 o 
   2  -7   2        0.71        0.20      0.32 o 
   3  -7   2      162.12      153.61      3.53 o 
   4  -7   2      109.71      117.44      2.87 o 
   5  -7   2       57.21       56.62      1.31 o 
   6  -7   2       59.03       56.88      1.28 o 
   7  -7   2      102.64      104.54      2.54 o 
   8  -7   2        0.09       -1.71      0.86 o 
   9  -7   2       25.88       25.72      2.24 o 
  10  -7   2        2.73        2.24      0.81 o 
 -10  -6   2        2.02        1.12      1.07 o 
  -9  -6   2        5.85        4.24      1.08 o 
  -8  -6   2       13.95       12.87      1.16 o 
  -7  -6   2       82.48       58.86      2.09 o 
  -6  -6   2        3.99        0.23      0.84 o 
  -5  -6   2        0.85       -0.40      0.66 o 
  -4  -6   2        1.97        1.82      0.48 o 
  -3  -6   2      586.78      563.06     10.49 o 
  -2  -6   2      805.04      876.60     10.57 o 
  -1  -6   2     3023.34     3301.23     31.46 o 
   0  -6   2      266.06      264.33      3.12 o 
   1  -6   2       14.88       10.46      0.61 o 
   2  -6   2        1.64        1.38      0.26 o 
   3  -6   2        4.61        4.72      0.42 o 
   4  -6   2       58.62       61.47      1.53 o 
   5  -6   2       22.71       19.74      0.65 o 
   6  -6   2     1156.13     1158.03     19.44 o 
   7  -6   2       46.78       42.44      5.03 o 
   8  -6   2       25.06       26.70      2.26 o 
   9  -6   2        7.03        5.28      1.27 o 
  10  -6   2        0.65        1.35      2.47 o 
 -10  -5   2        5.31        4.27      1.89 o 
  -9  -5   2        0.05        0.06      0.88 o 
  -8  -5   2      151.66      151.62      3.24 o 
  -7  -5   2       78.22       80.73      2.55 o 
  -6  -5   2      117.76       93.85      2.49 o 
  -5  -5   2       11.12       10.11      0.95 o 
  -4  -5   2      501.30      500.59      6.78 o 
  -3  -5   2       44.74       51.02      1.23 o 
  -2  -5   2      495.18      514.98      6.34 o 
  -1  -5   2       21.28       29.18      1.31 o 
   0  -5   2        2.41        5.42      0.45 o 
   1  -5   2       66.59       53.88      1.62 o 
   2  -5   2     1462.57     1504.76     16.20 o 
   3  -5   2        8.39       11.71      0.61 o 
   4  -5   2      539.77      531.62      5.78 o 
   5  -5   2      408.48      429.36      6.18 o 
   6  -5   2      509.31      511.44     15.88 o 
   7  -5   2      167.00      170.42      4.45 o 
   8  -5   2       20.34       19.72      1.51 o 
   9  -5   2        5.86        7.78      3.56 o 
  10  -5   2        5.12       12.27      4.03 o 
 -10  -4   2        1.52        3.31      1.82 o 
  -9  -4   2       12.59       11.96      1.43 o 
  -8  -4   2       24.97       29.15      1.22 o 
  -7  -4   2        4.99        3.84      0.75 o 
  -6  -4   2        0.68        0.60      0.72 o 
  -4  -4   2        3.67        2.63      0.82 o 
  -3  -4   2     4795.53     5139.35     51.67 o 
  -2  -4   2     1738.93     1788.56     19.95 o 
  -1  -4   2       76.28       92.58      2.31 o 
   0  -4   2      132.77      118.94      5.05 o 
   1  -4   2      670.51      642.98      7.62 o 
   2  -4   2        0.01        1.17      0.26 o 
   3  -4   2     3467.14     3684.60     37.85 o 
   4  -4   2     1233.68     1290.00     20.19 o 
   5  -4   2       22.39       19.17      0.88 o 
   6  -4   2        0.55       -0.14      0.82 o 
   7  -4   2        0.07        0.22      2.13 o 
   8  -4   2       10.01        7.69      3.13 o 
   9  -4   2        0.24        0.32      2.72 o 
  10  -4   2       10.92       15.39      4.44 o 
 -10  -3   2       36.54       42.45      3.29 o 
  -9  -3   2       20.02       20.99      2.44 o 
  -8  -3   2        8.06        7.27      1.74 o 
  -7  -3   2       21.50       20.88      1.04 o 
  -6  -3   2       22.41       21.17      1.34 o 
  -4  -3   2      282.76      286.39      4.39 o 
  -3  -3   2     4872.20     5281.44     52.96 o 
  -2  -3   2     1172.41     1329.40     19.77 o 
  -1  -3   2     1129.99     1202.48     19.40 o 
   0  -3   2     1454.90     1418.07     22.70 o 
   1  -3   2      417.26      443.98      5.31 o 
   2  -3   2     1896.89     1720.71    178.68 o 
   3  -3   2      704.68      749.19     10.19 o 
   4  -3   2     1938.23     2070.83     29.63 o 
   5  -3   2      225.47      214.40      9.46 o 
   6  -3   2       24.38       24.46      3.56 o 
   7  -3   2       12.46       11.78      3.08 o 
   8  -3   2       61.22       59.34      5.40 o 
   9  -3   2        5.64        8.83      3.37 o 
 -11  -2   2        1.90        2.69      1.65 o 
 -10  -2   2        2.00        1.07      1.43 o 
  -9  -2   2        0.51        1.61      1.32 o 
  -8  -2   2       12.78       14.91      1.88 o 
  -7  -2   2       40.83       43.68      1.38 o 
  -6  -2   2      192.69      187.23      2.33 o 
  -5  -2   2       41.82       47.69      1.04 o 
  -4  -2   2     1712.74     1218.59     29.01 o 
  -3  -2   2      138.07      160.05      2.54 o 
  -2  -2   2      121.77      113.07      1.95 o 
  -1  -2   2      185.94      175.08      3.90 o 
   0  -2   2      880.39      815.72     13.23 o 
   1  -2   2    20589.56    21660.19    320.06 o 
   3  -2   2      169.36      170.76      3.08 o 
   4  -2   2       98.37       80.32      4.57 o 
   5  -2   2       17.90       14.80      2.54 o 
   6  -2   2      164.37      161.21      7.97 o 
   7  -2   2        2.31        0.38      1.92 o 
   8  -2   2        0.00        1.33      2.27 o 
   9  -2   2        0.48        1.19      2.59 o 
 -11  -1   2        0.01        0.35      1.42 o 
 -10  -1   2        4.16        6.18      1.57 o 
  -9  -1   2        3.34        2.32      1.30 o 
  -8  -1   2      125.39      121.34      4.56 o 
  -7  -1   2       28.76       26.76      0.81 o 
  -6  -1   2       43.67       47.66      0.90 o 
  -5  -1   2     1688.80     1775.15     19.23 o 
  -4  -1   2      838.39      864.74      9.74 o 
  -3  -1   2      993.86      531.91     14.54 o 
  -2  -1   2      284.69      282.78      3.96 o 
  -1  -1   2      105.24      102.49      2.92 o 
   0  -1   2     1968.60     1895.33     31.71 o 
   1  -1   2    19717.95    20045.12    266.83 o 
   2  -1   2      311.18      371.63      6.13 o 
   3  -1   2      138.55      157.78      6.40 o 
   4  -1   2      138.82      150.32      6.57 o 
   5  -1   2       27.55       25.67      3.11 o 
   6  -1   2       27.24       27.83      3.55 o 
   7  -1   2      146.82      143.23      7.58 o 
   8  -1   2       13.35       16.47      3.46 o 
   9  -1   2        7.74       11.73      3.34 o 
 -11   0   2        0.41       -2.08      1.22 o 
 -10   0   2        5.77        6.35      1.52 o 
  -9   0   2        1.09        1.41      1.15 o 
  -8   0   2        1.11        1.32      0.57 o 
  -7   0   2      356.67      377.16     10.14 o 
  -6   0   2       65.87       65.73      1.44 o 
  -5   0   2        3.09        0.90      0.29 o 
  -4   0   2        4.29        4.35      0.30 o 
  -3   0   2      305.52      289.97      5.53 o 
  -2   0   2      326.84      299.64     18.94 o 
  -1   0   2     5917.61     6218.48     92.55 o 
   0   0   2     9044.94     9089.05    165.17 o 
   1   0   2      265.42      253.35      3.61 o 
   2   0   2      203.14      217.26      5.62 o 
   3   0   2      339.34      346.89     12.00 o 
   4   0   2       68.93       61.24      3.50 o 
   5   0   2       14.32       17.11      2.36 o 
   6   0   2      132.99      152.59      7.31 o 
   7   0   2       99.57      106.16      6.25 o 
   8   0   2      106.00      115.18      6.86 o 
 -11   1   2        2.57        4.16      1.46 o 
 -10   1   2        3.54        2.35      1.26 o 
  -9   1   2        3.99        4.18      1.22 o 
  -8   1   2        8.65        7.14      1.20 o 
  -7   1   2        4.33        5.18      1.05 o 
  -6   1   2       94.32       93.40      3.11 o 
  -5   1   2        0.30        3.18      1.19 o 
  -4   1   2      277.80      263.13      3.52 o 
  -3   1   2      281.77      257.64     18.52 o 
  -2   1   2      178.23      208.78      5.95 o 
  -1   1   2    10526.93    10997.55    162.92 o 
   0   1   2       86.98       93.79      2.06 o 
   1   1   2     4114.94     4173.51     56.20 o 
   2   1   2      843.81      882.68     13.95 o 
   3   1   2       67.54       67.56      1.77 o 
   4   1   2      106.14       92.40      4.31 o 
   5   1   2        0.41       -0.18      1.17 o 
   6   1   2      262.35      272.57     10.79 o 
   7   1   2        0.06        1.76      1.85 o 
   9   1   2        5.99        6.05      1.13 o 
  10   1   2        8.34        7.27      0.86 o 
  11   1   2        3.42        2.30      1.25 o 
 -11   2   2        2.30        2.95      1.28 o 
 -10   2   2       17.61       19.23      1.83 o 
  -9   2   2       43.47       42.10      2.43 o 
  -8   2   2        9.96       14.08      1.39 o 
  -7   2   2       41.49       41.60      2.01 o 
  -6   2   2        0.63       -0.18      0.65 o 
  -5   2   2       41.33       38.53      1.15 o 
  -4   2   2      122.43      100.66      1.39 o 
  -3   2   2      119.83      129.85      2.23 o 
  -1   2   2      587.99      614.03      9.38 o 
   0   2   2     1602.33     1555.44     39.93 o 
   1   2   2     4169.59     4293.11     63.86 o 
   2   2   2      678.89      678.20     27.33 o 
   3   2   2       82.32       38.78      2.01 o 
   4   2   2        4.14       11.31      0.92 o 
   5   2   2      648.24      713.98      9.56 o 
   6   2   2       23.06       24.77      0.94 o 
   7   2   2      109.95      106.57      2.96 o 
   8   2   2       91.43       85.19      2.17 o 
   9   2   2       54.24       47.87      1.73 o 
  10   2   2        0.07        1.17      0.85 o 
  11   2   2        1.38        1.63      0.83 o 
 -11   3   2        8.71        9.30      1.44 o 
 -10   3   2        1.38       -0.34      1.07 o 
  -9   3   2       23.35       25.47      1.91 o 
  -8   3   2        0.09        0.32      0.76 o 
  -7   3   2       11.07        9.58      1.02 o 
  -6   3   2       36.22       41.80      0.99 o 
  -5   3   2       66.80       60.66      1.01 o 
  -4   3   2       13.45       17.15      0.47 o 
  -3   3   2       54.28       33.57      1.32 o 
  -2   3   2      331.23      332.01      6.04 o 
  -1   3   2     8007.61     8446.81    108.68 o 
   0   3   2     1719.95     1841.31     40.38 o 
   1   3   2       20.99       20.39      1.13 o 
   2   3   2       37.48       39.84      1.05 o 
   3   3   2     2899.59     2993.34     38.03 o 
   4   3   2       35.56       39.96      0.76 o 
   5   3   2      443.98      449.24      5.36 o 
   6   3   2        0.04        0.21      0.46 o 
   7   3   2        2.64        3.93      0.70 o 
   8   3   2      134.53      136.29      2.21 o 
   9   3   2       55.31       52.13      1.76 o 
  10   3   2       80.90       81.76      5.27 o 
  11   3   2        0.48        0.09      0.88 o 
 -11   4   2        0.07        1.61      1.19 o 
 -10   4   2        0.08       -0.99      0.95 o 
  -9   4   2       35.25       34.46      2.11 o 
  -8   4   2        2.20        2.79      0.85 o 
  -7   4   2        2.94        4.51      0.82 o 
  -6   4   2       51.00       46.94      1.92 o 
  -5   4   2       19.68       27.41      1.41 o 
  -4   4   2      457.41      484.66      6.30 o 
  -3   4   2      863.65      892.01      9.96 o 
  -2   4   2      134.15      155.34      8.73 o 
  -1   4   2      397.23      450.50      6.05 o 
   0   4   2      271.92      274.60      5.76 o 
   1   4   2      364.24      351.55      9.44 o 
   2   4   2      868.49      902.39      9.40 o 
   3   4   2      148.08      150.97      4.46 o 
   4   4   2      333.20      324.28      3.66 o 
   5   4   2       28.06       20.10      0.62 o 
   6   4   2     1059.31     1075.46     11.31 o 
   7   4   2      150.82      151.59      1.99 o 
   8   4   2       52.99       55.23      1.61 o 
   9   4   2       38.04       37.44      1.46 o 
  10   4   2        1.79        2.01      0.96 o 
  11   4   2       20.36       21.81      1.66 o 
 -10   5   2        0.38        1.86      1.13 o 
  -9   5   2        1.39       -0.08      1.01 o 
  -8   5   2       42.36       46.00      2.31 o 
  -7   5   2       60.77       59.13      2.44 o 
  -6   5   2        0.82        2.01      0.76 o 
  -5   5   2       44.57       40.21      1.13 o 
  -4   5   2        2.22        1.54      0.32 o 
  -3   5   2      205.53      221.22      3.09 o 
  -2   5   2      252.38      294.94      5.22 o 
  -1   5   2       35.43       32.07      0.90 o 
   0   5   2      944.67      930.26     17.79 o 
   1   5   2     3303.50     3362.54     44.02 o 
   2   5   2     2757.64     2852.98     28.44 o 
   3   5   2     1422.63     1455.03     12.80 o 
   4   5   2       75.25       88.96      1.86 o 
   5   5   2        1.89        2.65      0.49 o 
   6   5   2       49.39       48.86      1.09 o 
   7   5   2       58.26       53.61      1.05 o 
   8   5   2        0.23        2.38      0.62 o 
   9   5   2       29.99       29.35      2.82 o 
  10   5   2        1.88        3.35      1.06 o 
  11   5   2        0.00       -0.03      0.99 o 
 -10   6   2        0.00       -0.45      0.67 o 
  -9   6   2        0.07        0.01      0.58 o 
  -8   6   2        0.07        0.58      0.54 o 
  -7   6   2        6.06        6.98      0.65 o 
  -6   6   2      102.82      105.29      1.68 o 
  -5   6   2      106.22      101.98      1.37 o 
  -4   6   2      363.15      346.51      4.24 o 
  -3   6   2      647.24      649.07      9.94 o 
  -2   6   2      317.05      321.29      3.45 o 
  -1   6   2      967.28      973.46     11.14 o 
   0   6   2       60.72       63.76      1.75 o 
   1   6   2      266.53      292.11      3.56 o 
   2   6   2      493.16      522.97      5.07 o 
   3   6   2     1025.92     1131.01      9.58 o 
   4   6   2      350.65      372.37      4.39 o 
   5   6   2        0.86        0.66      0.43 o 
   6   6   2       97.03       90.34      1.74 o 
   7   6   2      338.55      346.90      4.52 o 
   8   6   2      146.59      151.35      2.80 o 
   9   6   2        5.61        4.06      1.16 o 
  10   6   2       31.09       40.58      2.20 o 
 -10   7   2        0.37        0.26      0.77 o 
  -9   7   2        0.22       -1.50      0.77 o 
  -8   7   2        6.37        7.24      0.85 o 
  -7   7   2       14.33       16.16      1.53 o 
  -6   7   2       83.19       82.32      1.57 o 
  -5   7   2      337.85      343.52      4.27 o 
  -4   7   2        5.78        5.05      0.56 o 
  -3   7   2        0.17        1.31      0.35 o 
  -2   7   2      712.56      671.89      6.31 o 
  -1   7   2        0.72        0.53      0.29 o 
   0   7   2     1800.48     1898.09     21.17 o 
   1   7   2       27.82       27.98      1.41 o 
   2   7   2      290.85      328.04      3.72 o 
   3   7   2        0.27       -0.58      0.31 o 
   4   7   2       39.42       39.12      1.24 o 
   5   7   2      314.99      274.07      4.56 o 
   6   7   2      880.50      843.91      9.94 o 
   7   7   2      143.13      148.09      2.93 o 
   8   7   2       19.62       21.32      1.11 o 
   9   7   2        3.59        4.04      0.88 o 
  10   7   2       15.07       13.76      1.64 o 
 -10   8   2        0.13        0.72      0.86 o 
  -9   8   2        1.26        0.49      0.79 o 
  -8   8   2        4.15        1.31      1.40 o 
  -7   8   2        1.49        0.21      0.73 o 
  -6   8   2       20.65       15.34      0.93 o 
  -5   8   2      192.86      181.33      2.91 o 
  -3   8   2       18.42       16.25      1.08 o 
  -2   8   2      242.47      259.59      2.83 o 
  -1   8   2      140.31      154.42      2.35 o 
   0   8   2       11.27       12.27      0.61 o 
   1   8   2     1642.57     1782.10     16.13 o 
   2   8   2      402.35      365.46      4.16 o 
   3   8   2       61.53       56.23      1.44 o 
   4   8   2       18.12       17.36      1.14 o 
   5   8   2      313.51      319.69      5.04 o 
   6   8   2      373.43      371.86      5.70 o 
   7   8   2      226.60      235.01      4.06 o 
   8   8   2        0.02        0.21      0.88 o 
   9   8   2        2.17        1.70      0.90 o 
  10   8   2       19.22       20.67      1.31 o 
  -9   9   2        1.84        0.21      0.92 o 
  -8   9   2       34.98       33.96      1.72 o 
  -7   9   2       81.65       76.75      1.87 o 
  -6   9   2        1.78        1.78      0.52 o 
  -5   9   2       11.41       10.42      0.77 o 
  -4   9   2       11.14        9.68      0.81 o 
  -3   9   2      173.18      159.83      2.86 o 
  -2   9   2        8.42       14.22      0.68 o 
  -1   9   2     1063.74     1080.83     11.99 o 
   0   9   2      201.12      222.77      2.70 o 
   1   9   2       37.56       44.80      1.13 o 
   2   9   2       22.07       21.16      0.80 o 
   3   9   2     1231.94     1194.24     13.77 o 
   4   9   2      942.75      916.95     10.78 o 
   5   9   2       73.56       63.35      1.97 o 
   6   9   2        7.55        8.16      0.96 o 
   7   9   2        1.62        1.65      0.73 o 
   8   9   2       12.32       14.83      1.59 o 
   9   9   2       40.06       41.31      2.07 o 
  10   9   2        0.07       -0.85      1.11 o 
  -9  10   2        8.39        8.74      1.22 o 
  -8  10   2        5.65        4.83      1.13 o 
  -7  10   2       10.17        5.54      0.81 o 
  -6  10   2        4.33        2.70      0.69 o 
  -5  10   2       96.63      102.73      2.12 o 
  -4  10   2       80.86       85.84      1.93 o 
  -3  10   2       20.39       23.30      1.12 o 
  -2  10   2      142.66      141.23      2.24 o 
  -1  10   2        9.74       10.85      0.85 o 
   0  10   2      212.24      193.88      2.52 o 
   1  10   2       97.76      101.53      1.58 o 
   2  10   2      149.15      149.33      2.58 o 
   3  10   2        2.10        2.51      0.63 o 
   4  10   2       49.96       39.31      1.49 o 
   5  10   2       49.12       48.17      1.35 o 
   6  10   2      130.12      123.68      2.87 o 
   7  10   2        0.90        0.07      0.71 o 
   8  10   2       12.54       12.58      1.20 o 
   9  10   2        4.00        3.12      1.06 o 
  -9  11   2        0.31        2.45      1.16 o 
  -8  11   2        0.02        0.04      0.97 o 
  -7  11   2        0.38        0.43      0.74 o 
  -6  11   2        3.22        2.33      0.68 o 
  -5  11   2        0.54        0.77      0.62 o 
  -4  11   2       29.60       32.10      1.38 o 
  -3  11   2      106.54      106.50      2.34 o 
  -2  11   2       14.41       15.15      0.82 o 
  -1  11   2       19.34       19.45      0.98 o 
   0  11   2       19.78       20.02      0.95 o 
   1  11   2        9.64       11.23      0.87 o 
   2  11   2        4.85        6.82      0.92 o 
   3  11   2       13.75       11.99      1.16 o 
   4  11   2       10.27        8.59      1.37 o 
   5  11   2       22.75       25.57      1.34 o 
   6  11   2       44.21       41.75      2.14 o 
   7  11   2       78.74       74.68      2.85 o 
   8  11   2      103.54      106.04      4.09 o 
   9  11   2        2.47        2.13      1.28 o 
  -8  12   2       13.25       15.07      1.59 o 
  -7  12   2       23.85       22.12      1.40 o 
  -6  12   2        0.47       -0.30      0.66 o 
  -5  12   2        1.21        0.24      0.82 o 
  -4  12   2       41.67       41.36      1.57 o 
  -3  12   2      106.87      109.54      2.48 o 
  -2  12   2       30.43       31.23      1.20 o 
  -1  12   2      216.81      227.75      3.41 o 
   0  12   2       17.08       17.10      1.05 o 
   1  12   2        1.42        0.10      0.69 o 
   2  12   2      170.97      166.09      4.13 o 
   3  12   2      216.65      212.96      4.16 o 
   4  12   2        3.02        3.14      0.87 o 
   5  12   2       62.53       67.63      2.42 o 
   6  12   2        2.64        2.26      1.20 o 
   7  12   2       87.99      101.27      3.39 o 
   8  12   2        8.88        7.96      2.40 o 
  -8  13   2        0.35       -3.01      1.77 o 
  -7  13   2        0.79        0.41      0.64 o 
  -6  13   2        1.56        0.65      0.75 o 
  -5  13   2       13.37       14.29      1.17 o 
  -4  13   2        2.06        2.83      0.83 o 
  -3  13   2        3.06        2.18      0.84 o 
  -2  13   2        5.24        4.84      0.79 o 
  -1  13   2      370.00      375.32      5.04 o 
   0  13   2       36.89       32.64      1.53 o 
   1  13   2       32.68       27.55      1.87 o 
   2  13   2        0.27        1.33      1.14 o 
   3  13   2        0.16        0.71      0.99 o 
   4  13   2       62.41       64.30      2.55 o 
   5  13   2       57.95       71.47      3.20 o 
   6  13   2      207.06      211.95      5.31 o 
   7  13   2        2.20        3.07      1.52 o 
   8  13   2        1.40        1.29      1.44 o 
  -7  14   2        3.08        2.34      0.81 o 
  -6  14   2        5.09        4.45      0.94 o 
  -5  14   2       16.59       14.81      1.24 o 
  -4  14   2       32.13       29.30      1.61 o 
  -3  14   2        0.61       -0.21      0.88 o 
  -2  14   2        1.68        2.83      0.86 o 
  -1  14   2       68.91       66.82      1.88 o 
   0  14   2      291.54      305.84      6.30 o 
   1  14   2      212.30      221.19      7.70 o 
   2  14   2      145.83      157.00      6.52 o 
   3  14   2       24.19       26.22      1.96 o 
   4  14   2       16.60       21.08      1.77 o 
   5  14   2       29.55       32.20      1.77 o 
   6  14   2        3.46        1.77      1.21 o 
   7  14   2       15.56       12.26      1.71 o 
  -6  15   2        2.95        2.08      0.95 o 
  -5  15   2        0.10        0.44      0.93 o 
  -4  15   2        3.35        1.85      0.99 o 
  -3  15   2       54.57       57.66      2.19 o 
  -2  15   2        2.80        3.15      0.79 o 
  -1  15   2        8.66        6.82      1.15 o 
   0  15   2       49.36       42.37      2.32 o 
   1  15   2       16.68       18.57      2.43 o 
   2  15   2        7.67        6.05      1.98 o 
   3  15   2      323.05      376.49     10.21 o 
   4  15   2        0.19        0.49      1.12 o 
   5  15   2        0.08        0.35      1.05 o 
   6  15   2        2.06        1.33      1.60 o 
  -5  16   2       15.70       14.73      1.43 o 
  -4  16   2        3.49        2.77      1.09 o 
  -3  16   2       19.01       15.93      1.47 o 
  -2  16   2       61.04       59.16      1.89 o 
  -1  16   2       16.29       13.73      1.91 o 
   0  16   2       49.13       46.65      2.83 o 
   1  16   2       20.20       18.77      2.55 o 
   2  16   2        0.03        3.31      1.89 o 
   3  16   2       38.48       56.85      4.52 o 
   4  16   2        2.37        1.34      1.18 o 
   5  16   2        2.96        4.08      1.30 o 
  -4  17   2        2.52        1.65      1.13 o 
  -3  17   2        5.50        6.30      1.31 o 
  -2  17   2       23.30       20.55      1.36 o 
  -1  17   2        3.58        2.20      1.17 o 
   0  17   2       43.36       44.01      2.85 o 
   1  17   2       31.19       30.50      3.19 o 
   2  17   2      108.52      120.63      6.00 o 
   3  17   2        1.47       -0.62      1.39 o 
   4  17   2        8.97        5.35      1.45 o 
  -3  18   2        0.87        2.56      2.06 o 
  -2  18   2        0.57       -0.56      1.74 o 
  -1  18   2       19.99       19.45      1.91 o 
   0  18   2        9.17        8.07      2.02 o 
   1  18   2       52.66       59.92      4.19 o 
   2  18   2        3.32        2.41      1.98 o 
   3  18   2       10.71        8.83      1.96 o 
  -3 -16   3        0.29        2.42      3.49 o 
  -2 -16   3       10.86       15.39      2.05 o 
  -1 -16   3        0.67        2.45      1.50 o 
   0 -16   3        1.55        0.03      2.84 o 
   1 -16   3        1.99        1.57      1.08 o 
   2 -16   3       15.34       15.56      3.50 o 
   3 -16   3       37.79       40.68      3.03 o 
  -4 -15   3       11.75       23.56      2.28 o 
  -3 -15   3        2.31        3.95      1.59 o 
  -2 -15   3       30.28       34.32      4.98 o 
  -1 -15   3       11.00       11.79      1.82 o 
   0 -15   3        3.92        3.98      1.37 o 
   1 -15   3        5.15        5.68      1.13 o 
   2 -15   3       14.02       17.00      1.07 o 
   3 -15   3       46.27       48.40      2.22 o 
   4 -15   3        3.89        2.37      1.14 o 
   5 -15   3        1.68        0.76      1.49 o 
  -5 -14   3      136.06      146.08      4.77 o 
  -4 -14   3        8.24        8.84      1.72 o 
  -3 -14   3        0.20       -0.22      1.27 o 
  -2 -14   3       11.06        7.17      1.57 o 
  -1 -14   3       44.99       49.92      3.58 o 
   0 -14   3       20.06       20.67      1.70 o 
   1 -14   3        0.03       -0.82      1.19 o 
   2 -14   3       27.33       26.57      1.51 o 
   3 -14   3        0.05       -0.41      0.95 o 
   4 -14   3        0.01       -0.58      0.90 o 
   5 -14   3        6.37        5.03      1.37 o 
   6 -14   3        4.48        4.65      1.19 o 
  -6 -13   3       48.63       46.81      3.67 o 
  -5 -13   3       59.99       69.21      2.80 o 
  -4 -13   3       36.74       34.67      1.89 o 
  -3 -13   3       54.30       47.95      2.48 o 
  -2 -13   3        4.24        3.97      1.31 o 
  -1 -13   3       58.47       56.34      3.68 o 
   0 -13   3      121.32      135.14      3.40 o 
   1 -13   3       54.10       48.79      2.11 o 
   2 -13   3       30.87       29.32      1.32 o 
   3 -13   3       17.79       12.37      1.40 o 
   4 -13   3       38.59       35.63      1.77 o 
   5 -13   3        0.28       -0.37      0.85 o 
   6 -13   3        3.18        3.65      0.96 o 
   7 -13   3        0.30       -0.85      1.20 o 
  -7 -12   3       94.09      107.00      3.85 o 
  -6 -12   3       36.87       46.93      4.31 o 
  -5 -12   3        0.00       -1.34      0.95 o 
  -4 -12   3       64.79       58.99      2.19 o 
  -3 -12   3        0.65       -1.47      0.78 o 
  -2 -12   3        8.60        6.69      1.35 o 
  -1 -12   3      203.82      192.28      4.66 o 
   0 -12   3        1.52       -1.32      1.02 o 
   1 -12   3        0.85       -1.30      0.65 o 
   2 -12   3       23.18       24.80      1.49 o 
   3 -12   3       40.55       39.04      2.26 o 
   4 -12   3        3.74        3.89      0.94 o 
   5 -12   3       12.76       12.01      1.16 o 
   6 -12   3        6.59        5.54      0.93 o 
   7 -12   3        8.68        9.73      1.21 o 
  -8 -11   3       73.51       90.77      4.14 o 
  -7 -11   3       33.65       32.08      2.37 o 
  -6 -11   3       33.26       38.81      2.47 o 
  -5 -11   3      164.87      155.27      5.62 o 
  -4 -11   3       45.99       44.49      1.98 o 
  -3 -11   3       30.63       27.72      1.54 o 
  -2 -11   3      178.35      160.75      3.42 o 
  -1 -11   3        3.35       -0.72      1.06 o 
   0 -11   3       33.10       28.42      1.27 o 
   1 -11   3        7.84        6.02      0.76 o 
   2 -11   3       79.33       76.05      1.74 o 
   3 -11   3        7.12        5.11      0.91 o 
   4 -11   3       15.34       14.97      1.16 o 
   5 -11   3      126.33      134.50      3.32 o 
   6 -11   3        0.01        0.70      0.70 o 
   7 -11   3        9.18       10.96      1.17 o 
   8 -11   3        0.01        1.33      1.18 o 
  -8 -10   3        0.09       -0.34      1.14 o 
  -7 -10   3        0.36        0.90      1.12 o 
  -6 -10   3       10.95       10.60      2.00 o 
  -5 -10   3      180.04      170.41      3.48 o 
  -4 -10   3       10.39       10.51      1.22 o 
  -3 -10   3      205.55      160.01      3.00 o 
  -2 -10   3        0.29       -1.38      0.69 o 
  -1 -10   3       35.67       35.52      1.40 o 
   0 -10   3       42.19       42.72      1.39 o 
   1 -10   3       22.18       20.18      1.11 o 
   2 -10   3      140.64      139.42      2.79 o 
   3 -10   3       91.63       90.05      2.22 o 
   4 -10   3        3.01        3.51      0.80 o 
   5 -10   3        0.72        1.27      0.71 o 
   6 -10   3        2.88        2.64      0.68 o 
   7 -10   3       13.84       11.60      1.03 o 
   8 -10   3        0.34        0.13      1.08 o 
   9 -10   3        7.30        8.11      1.41 o 
  -9  -9   3        8.42        7.09      1.71 o 
  -8  -9   3       76.15       77.88      2.88 o 
  -7  -9   3        1.09       -0.32      1.00 o 
  -6  -9   3       20.05       18.31      2.13 o 
  -5  -9   3        4.15        1.51      0.66 o 
  -4  -9   3       61.41       44.43      2.42 o 
  -3  -9   3       58.13       46.97      1.64 o 
  -2  -9   3       42.01       30.36      1.15 o 
  -1  -9   3        8.59        8.94      0.73 o 
   0  -9   3       58.32       57.48      1.40 o 
   1  -9   3       48.36       44.14      1.30 o 
   2  -9   3      674.77      670.18      7.67 o 
   3  -9   3      254.70      258.11      4.05 o 
   4  -9   3       15.67       16.29      1.78 o 
   5  -9   3       14.36       15.56      0.96 o 
   6  -9   3        0.80        3.44      0.95 o 
   7  -9   3       28.23       30.23      1.28 o 
   8  -9   3       12.75       12.94      1.42 o 
   9  -9   3       16.39       17.37      1.98 o 
  -9  -8   3        0.52       -1.30      1.01 o 
  -8  -8   3        5.89        5.34      1.17 o 
  -7  -8   3       40.63       41.51      2.14 o 
  -6  -8   3       17.82       21.09      1.63 o 
  -5  -8   3       36.30       22.33      1.20 o 
  -4  -8   3       52.83       46.45      2.19 o 
  -3  -8   3        8.84        5.69      0.70 o 
  -2  -8   3       23.62       22.07      0.88 o 
  -1  -8   3      216.31      201.13      2.43 o 
   0  -8   3       15.15       19.39      0.79 o 
   1  -8   3     1579.06     1614.32     19.07 o 
   2  -8   3       81.50       77.08      1.54 o 
   3  -8   3      106.94      104.34      2.13 o 
   4  -8   3        0.09       -0.51      0.49 o 
   5  -8   3        4.26        4.28      0.79 o 
   6  -8   3        6.87        8.45      0.87 o 
   7  -8   3       28.88       32.39      1.80 o 
   8  -8   3       62.30       57.13      2.28 o 
   9  -8   3        0.12       -0.48      1.03 o 
  -9  -7   3       23.16       23.30      2.16 o 
  -8  -7   3        1.93        1.96      0.96 o 
  -7  -7   3        1.76        1.20      0.85 o 
  -6  -7   3       21.04       21.52      2.34 o 
  -5  -7   3       87.98       95.46      3.69 o 
  -4  -7   3        1.85       -0.98      0.49 o 
  -3  -7   3      165.16      161.84      3.08 o 
  -2  -7   3        6.03        7.07      0.54 o 
  -1  -7   3       89.73       94.57      1.55 o 
   0  -7   3     1101.67     1097.10     10.29 o 
   1  -7   3      940.46      993.58     11.04 o 
   2  -7   3       15.66       12.89      0.63 o 
   3  -7   3       13.72       13.88      0.94 o 
   4  -7   3        0.01        0.76      0.53 o 
   5  -7   3       14.55       12.96      0.75 o 
   6  -7   3      100.22       99.56      2.13 o 
   7  -7   3        0.14        0.76      0.84 o 
   8  -7   3       77.36       77.02      2.62 o 
   9  -7   3        1.33        0.56      1.50 o 
  10  -7   3        0.40        1.78      1.94 o 
 -10  -6   3        2.08        2.27      1.16 o 
  -9  -6   3       14.91       14.61      1.51 o 
  -8  -6   3        2.23        3.92      0.97 o 
  -7  -6   3       15.75       18.46      1.62 o 
  -6  -6   3       55.86       50.24      1.99 o 
  -5  -6   3       22.52       23.25      1.49 o 
  -4  -6   3      173.26      167.41      2.96 o 
  -3  -6   3      136.03      155.30      2.62 o 
  -2  -6   3      395.46      392.25      4.32 o 
  -1  -6   3      814.14      819.42      8.41 o 
   0  -6   3      574.00      584.06      6.17 o 
   1  -6   3      180.18      195.44      2.77 o 
   2  -6   3       77.82       75.27      1.16 o 
   3  -6   3       21.76       16.38      4.72 o 
   4  -6   3        0.69        0.01      0.22 o 
   5  -6   3      875.72      918.51     11.12 o 
   6  -6   3       73.29       66.70      3.96 o 
   7  -6   3       14.87       15.76      0.97 o 
   8  -6   3        3.69        2.32      1.67 o 
   9  -6   3        0.10       -0.19      2.66 o 
  10  -6   3        0.06        1.92      1.71 o 
 -10  -5   3        7.94        8.97      1.74 o 
  -9  -5   3       12.74       12.85      1.50 o 
  -8  -5   3        6.09        9.73      1.04 o 
  -7  -5   3       36.92       34.98      2.41 o 
  -6  -5   3      236.39      233.77      4.61 o 
  -5  -5   3      112.40      113.43      3.32 o 
  -4  -5   3       84.14       87.48      2.07 o 
  -3  -5   3       30.53       28.56      1.01 o 
  -2  -5   3       26.91       33.48      1.07 o 
  -1  -5   3     7849.31     8675.12     75.52 o 
   0  -5   3       19.67       20.18      1.16 o 
   1  -5   3      360.72      375.73      4.51 o 
   2  -5   3        0.13        0.84      0.24 o 
   3  -5   3        5.03        1.93      0.81 o 
   4  -5   3        0.36        0.81      0.34 o 
   5  -5   3     1205.84     1256.21     14.77 o 
   6  -5   3      144.30      133.42     10.57 o 
   7  -5   3        5.06        3.30      1.05 o 
   8  -5   3        0.46        0.92      0.90 o 
   9  -5   3       12.42       15.45      5.39 o 
  10  -5   3       17.55       13.94      1.42 o 
 -10  -4   3       19.04       21.58      2.80 o 
  -9  -4   3        0.31        2.12      0.94 o 
  -8  -4   3        0.78       -0.43      0.67 o 
  -7  -4   3       11.72       11.36      1.05 o 
  -6  -4   3       28.93       26.02      1.35 o 
  -5  -4   3      672.11      671.26     11.16 o 
  -4  -4   3      231.44      260.85      5.59 o 
  -3  -4   3      862.56      960.79     11.13 o 
  -2  -4   3      350.39      403.42      5.11 o 
  -1  -4   3        1.01       -0.60      0.32 o 
   0  -4   3       58.10       58.17      2.42 o 
   1  -4   3      301.18      277.01      3.39 o 
   2  -4   3        0.57        0.34      0.27 o 
   3  -4   3     1859.56     2024.82     22.96 o 
   4  -4   3        7.99        6.59      0.78 o 
   5  -4   3        8.63        9.40      0.72 o 
   6  -4   3       91.03       82.74      2.85 o 
   7  -4   3        0.00       -0.68      0.67 o 
   8  -4   3        3.48        3.49      2.55 o 
   9  -4   3        0.61        3.19      2.92 o 
  10  -4   3        0.18        4.33      3.16 o 
 -10  -3   3        0.95       -1.31      1.48 o 
  -9  -3   3       94.21      104.37      2.97 o 
  -8  -3   3      141.48      131.56      2.63 o 
  -7  -3   3        0.47       -0.08      0.76 o 
  -6  -3   3        5.85        5.76      0.72 o 
  -4  -3   3      531.06      558.90      7.71 o 
  -3  -3   3     1553.07     1867.62     19.17 o 
  -2  -3   3       79.57       97.63      1.65 o 
  -1  -3   3        7.66        6.72      0.68 o 
   0  -3   3        2.20        0.81      0.44 o 
   1  -3   3       18.74       18.81      1.01 o 
   2  -3   3     1269.30     1255.79     14.64 o 
   3  -3   3     4659.76     5020.67     51.47 o 
   4  -3   3        9.04       13.99      2.33 o 
   5  -3   3       18.94       19.11      2.59 o 
   6  -3   3       18.73       23.43      3.63 o 
   7  -3   3        0.24        1.90      2.35 o 
   8  -3   3        0.05       -1.24      2.25 o 
   9  -3   3        2.64        3.71      2.70 o 
 -10  -2   3        9.15        7.70      1.97 o 
  -9  -2   3        0.20       -1.09      1.29 o 
  -8  -2   3        0.02        0.60      1.23 o 
  -7  -2   3       31.44       30.02      1.20 o 
  -6  -2   3       64.64       54.50      1.58 o 
  -4  -2   3       14.52       21.96      0.92 o 
  -3  -2   3      105.10      113.13      1.75 o 
  -2  -2   3      113.69      112.85      2.35 o 
  -1  -2   3      386.90      386.44      7.91 o 
   0  -2   3      422.06      423.13      8.72 o 
   1  -2   3       29.42       41.96      0.88 o 
   2  -2   3        5.21        6.39      1.50 o 
   3  -2   3       16.24       15.41      0.69 o 
   4  -2   3       18.80       12.53      1.18 o 
   5  -2   3       50.47       53.52      4.08 o 
   6  -2   3       26.55       29.75      3.76 o 
   7  -2   3        0.17       -0.48      1.93 o 
   8  -2   3        5.35        6.68      2.76 o 
   9  -2   3       51.40       56.44      5.28 o 
 -10  -1   3        0.36        0.26      1.44 o 
  -9  -1   3        2.11        4.68      1.51 o 
  -8  -1   3       22.69       21.42      2.13 o 
  -7  -1   3       35.02       37.85      1.64 o 
  -6  -1   3        4.37        6.60      0.65 o 
  -5  -1   3      334.47      189.33      9.96 o 
  -4  -1   3      208.75       79.47      2.91 o 
  -3  -1   3      578.33      580.54      7.67 o 
  -2  -1   3        1.09       -0.62      0.31 o 
  -1  -1   3       45.16       42.03      1.59 o 
   0  -1   3      963.38      949.96     17.74 o 
   1  -1   3        6.42       12.16      0.59 o 
   2  -1   3       80.58       75.73      1.52 o 
   3  -1   3      118.45      128.08      4.14 o 
   4  -1   3      217.23      232.35      9.22 o 
   5  -1   3      528.79      550.02     19.46 o 
   6  -1   3      317.96      315.08     12.62 o 
   7  -1   3       39.38       40.65      4.04 o 
   8  -1   3       43.18       46.43      4.52 o 
 -11   0   3        0.21       -1.27      1.40 o 
 -10   0   3        2.33        1.22      1.46 o 
  -9   0   3       27.85       34.84      2.66 o 
  -8   0   3      105.72      109.72      4.24 o 
  -7   0   3        0.81        1.29      0.46 o 
  -6   0   3        0.09        0.61      0.29 o 
  -5   0   3      143.99      149.45      4.73 o 
  -4   0   3      103.23       95.09      1.67 o 
  -3   0   3      242.87      101.98      3.25 o 
  -2   0   3      650.77      648.01      8.54 o 
  -1   0   3      115.75      112.77      3.03 o 
   0   0   3       51.78       50.26      1.44 o 
   1   0   3      126.60      133.59      2.92 o 
   2   0   3       18.62       13.24      0.82 o 
   3   0   3        1.30        3.07      0.34 o 
   4   0   3      432.57      426.73     14.96 o 
   5   0   3       20.95       21.13      2.62 o 
   6   0   3        0.14       -1.39      1.34 o 
   7   0   3      119.00      130.49      7.02 o 
   8   0   3       23.24       23.96      3.68 o 
 -11   1   3        0.69        0.55      1.30 o 
 -10   1   3       21.93       20.42      2.16 o 
  -9   1   3        8.91        7.42      1.50 o 
  -8   1   3       27.30       28.95      2.19 o 
  -7   1   3       63.63       60.79      2.78 o 
  -6   1   3       36.82       38.67      1.16 o 
  -5   1   3      126.02      126.07      2.23 o 
  -4   1   3       10.96       13.74      0.69 o 
  -2   1   3     1056.04     1041.51     13.37 o 
  -1   1   3     6356.09     6556.50    119.95 o 
   0   1   3     3149.96     3451.42     82.51 o 
   1   1   3        4.64        8.43      0.43 o 
   3   1   3     1435.20     1457.44     22.94 o 
   4   1   3      322.53      367.40      7.77 o 
   5   1   3      330.66      287.76     10.83 o 
   6   1   3       97.61       93.90      5.18 o 
   7   1   3      130.78      142.95      7.12 o 
  10   1   3       18.70       19.42      1.17 o 
  11   1   3        2.39        4.08      0.88 o 
 -11   2   3        5.04        5.66      1.03 o 
 -10   2   3        4.54        3.20      1.33 o 
  -9   2   3       34.13       36.38      2.46 o 
  -8   2   3        5.54        5.76      1.21 o 
  -7   2   3       96.38      107.12      3.75 o 
  -6   2   3       23.62       28.27      0.98 o 
  -5   2   3      272.61      259.77      3.34 o 
  -4   2   3        2.96        2.29      0.30 o 
  -3   2   3      366.95      357.74     13.46 o 
  -2   2   3      681.70      761.41     11.33 o 
  -1   2   3      355.97      352.12      6.60 o 
   0   2   3      460.95      495.40      9.49 o 
   1   2   3     1800.90     1842.61     27.53 o 
   2   2   3       11.13        9.73      0.43 o 
   3   2   3      418.92      402.50      7.21 o 
   4   2   3       80.00       85.49      1.28 o 
   5   2   3       96.72      100.05      1.64 o 
   6   2   3      273.48      268.54      4.50 o 
   7   2   3      156.84      148.55      3.72 o 
   8   2   3      179.49      180.52      5.32 o 
   9   2   3       12.76       16.00      1.06 o 
  10   2   3        0.49       -0.35      0.77 o 
  11   2   3       24.82       22.13      1.44 o 
 -11   3   3        1.56        1.87      0.90 o 
 -10   3   3        0.16       -0.24      0.76 o 
  -9   3   3        4.32        5.42      1.28 o 
  -8   3   3       16.30       20.92      1.82 o 
  -7   3   3        2.22        1.65      0.88 o 
  -6   3   3        0.26       -0.16      0.31 o 
  -5   3   3       14.37       12.05      0.46 o 
  -4   3   3      605.57      582.64      6.03 o 
  -3   3   3       97.09      119.80      1.79 o 
  -2   3   3     6714.81     7213.40    104.14 o 
  -1   3   3     3492.94     3799.94     56.34 o 
   0   3   3      245.49      257.35      5.38 o 
   1   3   3      480.73      482.85      8.98 o 
   2   3   3     1121.58     1095.17     16.69 o 
   3   3   3      336.33      384.12      7.17 o 
   4   3   3     2765.44     2984.45     30.62 o 
   5   3   3      325.34      359.20      3.99 o 
   6   3   3       19.26       22.86      0.75 o 
   7   3   3        3.47        2.86      0.98 o 
   8   3   3       45.17       47.30      1.71 o 
   9   3   3        8.74        7.13      0.71 o 
  10   3   3        0.40        0.58      1.13 o 
  11   3   3        6.58        6.33      1.06 o 
 -10   4   3        8.97       10.62      1.05 o 
  -9   4   3        6.86        6.02      1.36 o 
  -8   4   3       18.16       21.48      1.85 o 
  -7   4   3        1.55        1.54      0.82 o 
  -6   4   3      109.06      103.02      2.21 o 
  -5   4   3      129.85      138.88      1.67 o 
  -4   4   3      290.76      312.34      3.42 o 
  -3   4   3      269.92      260.10      6.54 o 
  -2   4   3      541.46      583.47     10.11 o 
  -1   4   3     1516.57     1572.56     17.65 o 
   0   4   3     2718.91     2683.91     40.05 o 
   1   4   3      411.69      390.67      7.91 o 
   2   4   3       26.75       28.53      0.79 o 
   3   4   3     1332.39     1508.39     22.14 o 
   4   4   3       62.77       75.78      1.28 o 
   5   4   3     1226.99     1219.15     20.46 o 
   6   4   3        2.94        6.25      0.40 o 
   7   4   3       18.73       28.54      0.79 o 
   8   4   3        0.93       -0.39      0.60 o 
   9   4   3       84.73       87.71      1.87 o 
  10   4   3       39.52       42.89      1.61 o 
  11   4   3       20.37       19.09      1.56 o 
 -10   5   3       26.29       28.85      2.68 o 
  -9   5   3        0.16       -0.23      0.65 o 
  -8   5   3        4.39        4.62      0.71 o 
  -7   5   3        8.86       10.20      0.74 o 
  -6   5   3        2.10        2.94      0.36 o 
  -5   5   3      322.73      316.28      3.46 o 
  -4   5   3     1415.49     1522.62     16.89 o 
  -3   5   3     1605.86     1792.42     26.08 o 
  -2   5   3      166.82      173.15      2.15 o 
  -1   5   3     1809.47     1759.76     21.96 o 
   0   5   3     2193.69     2134.52     39.40 o 
   1   5   3     4279.68     4399.62     47.81 o 
   2   5   3     2665.59     2942.59     29.29 o 
   3   5   3        0.23        0.10      0.18 o 
   4   5   3       77.73       88.65      1.74 o 
   5   5   3      230.36      219.22      3.27 o 
   6   5   3      426.09      432.12      4.76 o 
   7   5   3      173.33      154.64      2.61 o 
   8   5   3       63.02       60.71      1.42 o 
   9   5   3       21.21       20.13      1.22 o 
  10   5   3        6.40        7.12      0.99 o 
  11   5   3        2.75        3.13      1.15 o 
 -10   6   3        0.83       -0.07      0.82 o 
  -9   6   3        1.26        2.35      0.98 o 
  -8   6   3        9.77        9.68      0.96 o 
  -7   6   3        0.35        0.99      0.56 o 
  -6   6   3        4.71        4.40      0.47 o 
  -5   6   3       16.30       14.33      0.55 o 
  -4   6   3        1.47        1.11      0.43 o 
  -3   6   3        1.62        5.25      0.43 o 
  -2   6   3      429.00      390.10      4.03 o 
  -1   6   3      185.28      210.50      2.58 o 
   0   6   3       87.89       98.06      1.64 o 
   1   6   3      397.88      454.56      5.58 o 
   2   6   3      380.14      471.47      4.96 o 
   3   6   3      159.95      200.54      2.45 o 
   4   6   3      314.18      308.54      4.12 o 
   5   6   3        7.60        0.43      0.43 o 
   6   6   3        0.10       -0.88      0.44 o 
   7   6   3        2.94        2.88      0.52 o 
   8   6   3        8.87        8.44      0.85 o 
   9   6   3       83.17       86.16      2.38 o 
  10   6   3        4.79        5.45      1.20 o 
 -10   7   3        0.34       -1.53      0.76 o 
  -9   7   3        3.25        2.79      1.29 o 
  -8   7   3       17.69       17.04      1.15 o 
  -7   7   3        4.77        3.71      0.74 o 
  -6   7   3       69.95       74.62      1.56 o 
  -5   7   3        5.73        6.98      0.55 o 
  -4   7   3        0.93        0.74      0.68 o 
  -3   7   3       19.74       16.39      1.45 o 
  -2   7   3        6.26        7.95      0.44 o 
  -1   7   3      996.90     1019.86     10.63 o 
   0   7   3      103.76      139.70      2.20 o 
   1   7   3      152.57      175.86      2.38 o 
   2   7   3        8.06        7.98      0.54 o 
   3   7   3      210.16      212.22      2.61 o 
   4   7   3       41.04       34.75      0.99 o 
   5   7   3        0.15       -1.10      0.55 o 
   6   7   3       10.16       11.42      0.74 o 
   7   7   3        1.85        1.09      0.81 o 
   8   7   3       11.47       11.01      0.76 o 
   9   7   3        7.18        8.00      1.38 o 
  10   7   3        6.50        6.05      1.36 o 
 -10   8   3        0.01        0.17      0.89 o 
  -9   8   3        1.30       -0.21      0.83 o 
  -8   8   3        3.95        5.21      0.92 o 
  -7   8   3        8.27        7.18      0.72 o 
  -6   8   3       97.99      100.80      1.62 o 
  -5   8   3       17.33       15.91      0.84 o 
  -4   8   3      197.73      182.66     28.87 o 
  -3   8   3      451.54      462.84      7.58 o 
  -2   8   3       89.83       94.86      1.45 o 
  -1   8   3        6.39        3.77      0.41 o 
   0   8   3      548.74      663.07      6.72 o 
   1   8   3      952.55      951.43      8.36 o 
   2   8   3       12.66       11.90      0.53 o 
   3   8   3        4.90        5.76      0.49 o 
   4   8   3        6.10        2.86      0.51 o 
   5   8   3      385.93      387.39      4.70 o 
   6   8   3      228.54      232.17      3.56 o 
   7   8   3       29.88       26.95      1.39 o 
   8   8   3        4.84        6.59      0.79 o 
   9   8   3        1.19        0.66      1.31 o 
  10   8   3        5.31        6.57      1.46 o 
  -9   9   3        7.59        8.57      1.13 o 
  -8   9   3        6.11        8.45      1.40 o 
  -7   9   3       83.16       89.82      2.20 o 
  -6   9   3        1.06        0.37      0.52 o 
  -5   9   3        8.32        8.37      0.73 o 
  -4   9   3       63.89       58.71      1.90 o 
  -3   9   3       24.84       27.26      1.13 o 
  -2   9   3       15.43       11.71      0.65 o 
  -1   9   3       50.29       53.38      1.46 o 
   0   9   3       41.51       45.98      1.04 o 
   1   9   3      132.91      133.35      1.84 o 
   2   9   3      277.34      288.86      3.29 o 
   3   9   3     1956.98     1777.00     18.09 o 
   4   9   3       91.66       93.75      1.77 o 
   5   9   3      131.29      134.43      2.57 o 
   6   9   3       10.58       11.56      0.92 o 
   7   9   3       11.27       12.70      1.08 o 
   8   9   3       91.38       91.16      2.34 o 
   9   9   3        2.60        1.54      0.76 o 
  10   9   3        7.59        7.13      1.11 o 
  -9  10   3        6.51        6.24      1.16 o 
  -8  10   3        7.84        7.21      1.15 o 
  -7  10   3        0.36        0.15      0.70 o 
  -6  10   3      132.25      142.79      2.65 o 
  -5  10   3       63.17       63.61      1.70 o 
  -4  10   3        1.54        1.50      0.61 o 
  -3  10   3       31.26       34.16      1.34 o 
  -2  10   3       42.76       51.95      1.32 o 
  -1  10   3      354.79      363.74      4.75 o 
   0  10   3      275.00      268.00      3.18 o 
   1  10   3       10.60       10.08      0.70 o 
   2  10   3       20.71       26.86      2.68 o 
   3  10   3        1.75        1.80      0.63 o 
   4  10   3     1123.29     1116.99     13.05 o 
   5  10   3      621.00      606.66      8.75 o 
   6  10   3       30.52       24.40      1.42 o 
   7  10   3        0.35       -0.26      1.05 o 
   8  10   3        0.91        1.06      0.86 o 
   9  10   3       39.92       39.56      1.72 o 
  -9  11   3       22.94       21.90      2.32 o 
  -8  11   3        0.00        0.29      0.98 o 
  -7  11   3        0.73        0.59      0.76 o 
  -6  11   3        6.51        6.09      0.79 o 
  -5  11   3       14.09       16.01      1.02 o 
  -4  11   3        0.12       -0.28      0.59 o 
  -3  11   3       56.95       55.49      1.69 o 
  -2  11   3        0.00       -0.31      0.65 o 
  -1  11   3      103.07       98.41      1.96 o 
   0  11   3       15.97       20.00      1.10 o 
   1  11   3     1922.92     1889.05     18.75 o 
   2  11   3       58.49       66.60      2.08 o 
   3  11   3       53.58       53.87      1.75 o 
   4  11   3       66.01       71.61      1.87 o 
   5  11   3       65.51       61.73      1.72 o 
   6  11   3        8.05        5.91      0.96 o 
   7  11   3      144.54      160.66      3.53 o 
   8  11   3        3.92        3.07      1.03 o 
   9  11   3        0.37        0.16      0.92 o 
  -8  12   3        0.66        0.45      1.67 o 
  -7  12   3        0.50        0.92      0.59 o 
  -6  12   3        5.68        5.08      0.81 o 
  -5  12   3       34.17       34.33      1.46 o 
  -4  12   3        0.00       -1.26      0.63 o 
  -3  12   3        2.46        3.08      0.77 o 
  -2  12   3       67.30       64.62      1.60 o 
  -1  12   3       81.62       82.57      1.88 o 
   0  12   3        2.93        4.91      0.88 o 
   1  12   3      405.59      394.94      5.75 o 
   2  12   3      745.50      720.91     11.94 o 
   3  12   3      193.73      192.27      3.89 o 
   4  12   3       32.95       28.57      1.59 o 
   5  12   3        1.12       -0.09      0.62 o 
   6  12   3       27.95       36.09      2.13 o 
   7  12   3       27.22       28.32      1.79 o 
   8  12   3       14.18       14.16      1.59 o 
  -8  13   3        4.71        4.34      0.98 o 
  -7  13   3        0.37        0.59      0.66 o 
  -6  13   3        0.48        1.20      0.76 o 
  -5  13   3        3.22        1.79      0.87 o 
  -4  13   3        1.87        0.47      0.75 o 
  -3  13   3       10.72       10.59      1.12 o 
  -2  13   3      150.77      146.83      2.71 o 
  -1  13   3       34.23       29.74      1.33 o 
   0  13   3        2.58        4.21      0.85 o 
   1  13   3        2.03        0.87      1.08 o 
   2  13   3        9.59        7.97      1.26 o 
   3  13   3      111.65      110.70      3.83 o 
   4  13   3       99.75      102.41      3.05 o 
   5  13   3      180.03      192.21      3.82 o 
   6  13   3      167.67      175.60      4.76 o 
   7  13   3        0.48        1.96      1.13 o 
   8  13   3        0.07       -0.48      1.09 o 
  -7  14   3       14.31       10.02      1.49 o 
  -6  14   3        2.16        1.14      0.99 o 
  -5  14   3        1.97        1.45      0.86 o 
  -4  14   3       10.18       13.20      1.23 o 
  -3  14   3       22.65       24.27      1.50 o 
  -2  14   3       11.11       10.58      1.01 o 
  -1  14   3       41.31       38.99      1.55 o 
   0  14   3       35.05       28.17      2.00 o 
   1  14   3        5.17        6.10      1.80 o 
   2  14   3       13.06       12.09      1.69 o 
   3  14   3       30.81       29.47      2.03 o 
   4  14   3       39.71       45.89      2.49 o 
   5  14   3      333.57      368.00      6.19 o 
   6  14   3        0.03        1.75      1.20 o 
   7  14   3        8.93        6.20      1.44 o 
  -6  15   3        0.16       -0.59      0.86 o 
  -5  15   3       18.86       18.80      1.43 o 
  -4  15   3       51.37       52.57      2.08 o 
  -3  15   3       37.69       41.37      1.94 o 
  -2  15   3        2.71        2.20      0.77 o 
  -1  15   3       18.33       18.26      1.44 o 
   0  15   3        4.06        4.67      1.24 o 
   1  15   3        0.19       -0.90      1.57 o 
   2  15   3       33.44       44.50      3.87 o 
   3  15   3       24.75       22.19      2.28 o 
   4  15   3      175.06      192.32      8.50 o 
   5  15   3        0.36        1.54      1.07 o 
   6  15   3        2.86        3.07      1.37 o 
   7  15   3        5.66       10.05      3.10 o 
  -6  16   3        7.19        6.73      1.30 o 
  -5  16   3        0.22        0.33      0.99 o 
  -4  16   3        8.49        7.08      1.22 o 
  -3  16   3       34.54       36.61      2.18 o 
  -2  16   3       53.00       48.89      1.80 o 
  -1  16   3        0.42        0.44      1.03 o 
   0  16   3       28.74       28.41      4.35 o 
   1  16   3       11.33        9.21      2.07 o 
   2  16   3        1.40        3.38      1.87 o 
   3  16   3      107.74      131.51      6.49 o 
   4  16   3       15.39       12.66      1.58 o 
   5  16   3        7.53        4.35      1.36 o 
   6  16   3        0.78        0.47      1.73 o 
  -4  17   3        1.15        2.97      1.15 o 
  -3  17   3       20.04       20.94      1.68 o 
  -2  17   3       11.56        9.03      1.15 o 
  -1  17   3       11.01       10.36      1.47 o 
   0  17   3       19.71       14.21      1.94 o 
   1  17   3      113.58      122.57      5.76 o 
   2  17   3        5.07        2.23      2.06 o 
   3  17   3        0.28        1.77      1.97 o 
   4  17   3        0.43       -0.80      1.26 o 
   5  17   3        6.48        3.51      1.57 o 
  -3  18   3        2.23        1.66      1.53 o 
  -2  18   3        0.35       -0.39      0.90 o 
  -1  18   3        1.02        1.20      1.29 o 
   0  18   3        1.06        3.18      1.81 o 
   1  18   3        1.80        1.13      1.90 o 
   2  18   3        0.52        2.46      2.03 o 
   3  18   3        6.57        6.98      2.41 o 
  -1 -16   4        0.24        1.08      1.46 o 
   0 -16   4       39.29       41.89      2.55 o 
   1 -16   4        4.64        7.71      1.30 o 
   2 -16   4        5.37        5.12      1.81 o 
  -3 -15   4       17.12       17.36      2.37 o 
  -2 -15   4        0.17       -1.34      1.57 o 
  -1 -15   4        8.31        6.85      1.66 o 
   0 -15   4       21.39       20.85      2.04 o 
   1 -15   4       10.29        9.89      1.27 o 
   2 -15   4       12.74       12.66      1.66 o 
   3 -15   4        2.10        1.32      1.14 o 
   4 -15   4        0.45        0.18      1.23 o 
  -5 -14   4       43.80       69.00     10.63 o 
  -4 -14   4        0.08        0.38      1.26 o 
  -3 -14   4        9.00       10.81      1.79 o 
  -2 -14   4       44.94       37.97      4.72 o 
  -1 -14   4       26.00       25.45      4.05 o 
   0 -14   4        2.86        0.44      1.18 o 
   1 -14   4       30.93       31.35      1.86 o 
   2 -14   4        5.00        5.18      1.77 o 
   3 -14   4        0.14       -1.57      0.96 o 
   4 -14   4        5.20        6.08      1.20 o 
   5 -14   4        8.50        5.69      1.31 o 
  -6 -13   4       41.39       53.31      4.00 o 
  -5 -13   4        1.46       -0.48      1.20 o 
  -4 -13   4       45.89       50.88      2.80 o 
  -3 -13   4        1.12        0.95      2.98 o 
  -2 -13   4        2.90        3.91      1.35 o 
  -1 -13   4        0.14        1.12      1.20 o 
   0 -13   4        1.15       -0.88      1.74 o 
   1 -13   4        0.39       -1.41      0.82 o 
   2 -13   4        0.00       -0.85      0.64 o 
   3 -13   4        0.07        0.47      0.92 o 
   4 -13   4        6.37        5.91      1.27 o 
   5 -13   4        1.46        2.38      1.11 o 
   6 -13   4        6.71        9.03      1.11 o 
  -7 -12   4        1.28        1.49      1.84 o 
  -6 -12   4        4.35        4.43      1.91 o 
  -5 -12   4       23.77       22.84      2.87 o 
  -4 -12   4       21.85       22.59      1.56 o 
  -3 -12   4      107.89      117.42      3.46 o 
  -2 -12   4       23.40       22.83      1.94 o 
  -1 -12   4       34.63       33.42      1.83 o 
   0 -12   4        0.53       -1.92      0.96 o 
   1 -12   4        8.30        7.18      0.91 o 
   2 -12   4       12.99       10.44      0.92 o 
   3 -12   4       21.01       21.70      1.45 o 
   4 -12   4       10.82        8.12      1.09 o 
   5 -12   4       14.02       13.70      1.23 o 
   6 -12   4        0.41        1.08      0.83 o 
   7 -12   4        6.73        5.62      1.81 o 
  -7 -11   4       73.93       79.07      3.27 o 
  -6 -11   4        8.86        7.29      1.50 o 
  -5 -11   4       48.07       46.28      2.01 o 
  -4 -11   4        0.52       -0.30      0.84 o 
  -3 -11   4       61.59       58.67      2.17 o 
  -2 -11   4        5.36        7.45      1.16 o 
  -1 -11   4       11.53       12.35      1.13 o 
   0 -11   4        0.31       -1.14      1.11 o 
   1 -11   4        1.22        0.36      0.62 o 
   2 -11   4      117.69      120.05      2.27 o 
   3 -11   4        3.05        3.49      0.91 o 
   4 -11   4       68.56       71.96      2.15 o 
   5 -11   4        9.20        9.86      1.06 o 
   6 -11   4        3.58        3.72      0.84 o 
   7 -11   4        2.80        2.47      0.93 o 
   8 -11   4        0.00        1.24      1.20 o 
  -8 -10   4        0.93        2.21      1.63 o 
  -7 -10   4        1.14        1.12      1.20 o 
  -6 -10   4       94.36       87.37      3.23 o 
  -5 -10   4        6.42        1.72      0.87 o 
  -4 -10   4       70.03       64.00      2.47 o 
  -3 -10   4        2.54        4.25      0.88 o 
  -2 -10   4        4.73        4.88      0.90 o 
  -1 -10   4        0.32       -0.66      0.68 o 
   0 -10   4      305.29      298.24      4.18 o 
   1 -10   4      100.79      100.45      2.07 o 
   2 -10   4        0.08        0.06      0.55 o 
   3 -10   4       91.37       99.33      2.42 o 
   4 -10   4        0.34        0.79      0.73 o 
   5 -10   4       45.86       50.51      4.76 o 
   6 -10   4        0.77        1.58      0.70 o 
   7 -10   4        0.55        0.11      0.78 o 
   8 -10   4        3.68        3.92      1.32 o 
  -8  -9   4       22.20       22.87      1.90 o 
  -7  -9   4       32.08       32.48      2.15 o 
  -6  -9   4        0.00        0.03      1.02 o 
  -5  -9   4        6.47        5.84      0.86 o 
  -4  -9   4       26.13       35.08      1.69 o 
  -3  -9   4        7.49        0.45      0.67 o 
  -2  -9   4      154.31      150.08      2.59 o 
  -1  -9   4       59.99       59.10      1.41 o 
   0  -9   4       73.07       67.24      1.67 o 
   1  -9   4        7.67        8.38      0.74 o 
   2  -9   4        4.16        4.39      0.63 o 
   3  -9   4      582.70      607.87      8.06 o 
   4  -9   4        3.85        3.57      0.77 o 
   5  -9   4        9.26        9.20      0.86 o 
   6  -9   4        0.01       -0.82      0.72 o 
   7  -9   4        1.06        2.74      0.78 o 
   8  -9   4       10.95       10.56      1.41 o 
   9  -9   4        3.58        2.58      1.94 o 
  -9  -8   4        1.58        1.54      1.86 o 
  -8  -8   4        0.36        0.08      1.00 o 
  -7  -8   4      118.66      118.08      3.77 o 
  -6  -8   4        0.25       -0.61      0.89 o 
  -5  -8   4        0.02        0.25      0.60 o 
  -4  -8   4        1.14        1.83      0.74 o 
  -3  -8   4      138.02      134.46      2.56 o 
  -2  -8   4      192.61      182.47      2.64 o 
  -1  -8   4      158.07      166.15      2.04 o 
   0  -8   4       92.68       94.58      1.76 o 
   1  -8   4       17.04       21.69      1.16 o 
   2  -8   4        0.10       -0.04      0.47 o 
   3  -8   4        4.61        4.27      0.73 o 
   4  -8   4       46.24       48.40      1.47 o 
   5  -8   4        0.08       -0.71      0.54 o 
   6  -8   4        1.36        0.19      0.68 o 
   7  -8   4      113.15      115.12      3.17 o 
   8  -8   4       17.72       18.97      2.35 o 
   9  -8   4        0.24        0.08      1.32 o 
  -9  -7   4        1.75        0.54      1.00 o 
  -8  -7   4        0.05        1.52      0.97 o 
  -7  -7   4      100.13       95.88      2.97 o 
  -6  -7   4       66.29       80.46      2.70 o 
  -5  -7   4      425.16      380.96      5.72 o 
  -4  -7   4      359.10      331.70      5.22 o 
  -3  -7   4       17.06       17.04      0.93 o 
  -2  -7   4       14.27       16.03      0.77 o 
  -1  -7   4        3.65        5.42      0.43 o 
   0  -7   4     1082.46     1065.32     10.09 o 
   1  -7   4      806.69      867.39      9.87 o 
   2  -7   4        8.84        7.45      0.56 o 
   3  -7   4       13.20       14.33      0.87 o 
   4  -7   4       30.03       28.18      1.10 o 
   5  -7   4       32.51       36.16      1.57 o 
   6  -7   4       22.02       24.43      1.37 o 
   7  -7   4      131.03      124.40      3.46 o 
   8  -7   4        9.73        6.59      2.04 o 
   9  -7   4        7.21        5.79      1.07 o 
  10  -7   4        1.68       -0.44      1.63 o 
  -9  -6   4        4.66        1.48      0.93 o 
  -8  -6   4       72.50       77.11      3.08 o 
  -7  -6   4        1.26        1.32      1.34 o 
  -6  -6   4        6.14        8.56      1.12 o 
  -5  -6   4      119.14      105.00      2.95 o 
  -4  -6   4       18.99       17.63      1.53 o 
  -3  -6   4      504.78      509.24      7.28 o 
  -2  -6   4       33.80       39.48      1.04 o 
  -1  -6   4       63.50       70.13      1.19 o 
   0  -6   4       14.75       10.44      0.58 o 
   1  -6   4      333.20      315.71      4.09 o 
   2  -6   4        4.45        4.39      0.68 o 
   3  -6   4      115.63      103.87      3.05 o 
   4  -6   4        1.41        0.89      0.38 o 
   5  -6   4      244.36      244.16      4.01 o 
   6  -6   4        7.86        9.54      0.57 o 
   7  -6   4       20.85       22.01      1.72 o 
   8  -6   4       25.34       22.84      2.73 o 
   9  -6   4        0.72        0.05      0.74 o 
  10  -6   4        1.03        1.33      1.62 o 
 -10  -5   4        0.59       -0.19      1.02 o 
  -9  -5   4       84.16       83.57      3.02 o 
  -8  -5   4        0.44        0.56      0.78 o 
  -7  -5   4      253.79      247.47      5.02 o 
  -6  -5   4       19.30       14.70      1.26 o 
  -5  -5   4       36.48       32.72      1.62 o 
  -4  -5   4       14.01       14.77      0.85 o 
  -3  -5   4       23.80       20.37      1.33 o 
  -2  -5   4      622.05      699.18      7.66 o 
  -1  -5   4      176.73      157.07      1.86 o 
   0  -5   4       33.25       39.84      1.45 o 
   1  -5   4       11.76        8.35      0.59 o 
   2  -5   4      125.02      130.53      1.67 o 
   3  -5   4       15.73       22.32      0.96 o 
   4  -5   4      326.92      333.90      5.01 o 
   5  -5   4      137.63      138.51      2.18 o 
   6  -5   4        3.64       -0.86      2.60 o 
   7  -5   4       21.01       19.92      1.67 o 
   8  -5   4       19.68       18.99      3.61 o 
   9  -5   4       20.87       17.26      1.63 o 
  10  -5   4        8.23        6.17      1.47 o 
 -10  -4   4       12.17       12.87      1.19 o 
  -9  -4   4        2.29        2.90      1.08 o 
  -8  -4   4        9.23       11.70      1.06 o 
  -7  -4   4       13.74       13.73      1.18 o 
  -6  -4   4        0.57       -0.89      0.68 o 
  -5  -4   4       60.56       56.23      1.90 o 
  -4  -4   4       89.79       77.63      1.68 o 
  -3  -4   4       20.73       20.73      0.89 o 
  -2  -4   4       10.26        8.59      0.60 o 
  -1  -4   4       87.59      100.43      1.52 o 
   0  -4   4      383.93      338.20      4.08 o 
   1  -4   4        4.99        7.20      0.51 o 
   2  -4   4        0.18        1.29      0.20 o 
   3  -4   4       72.79       79.10      1.88 o 
   4  -4   4       56.17       51.39      1.81 o 
   5  -4   4       12.33        6.51      1.43 o 
   6  -4   4        1.48       -1.30      2.39 o 
   7  -4   4        7.55        9.18      1.16 o 
   8  -4   4       32.33       29.59      1.81 o 
   9  -4   4        0.15        1.15      1.21 o 
  10  -4   4        2.79        7.16      3.41 o 
 -10  -3   4       10.29       10.97      2.29 o 
  -9  -3   4        0.85        2.26      0.96 o 
  -8  -3   4       46.50       50.41      1.70 o 
  -7  -3   4       20.26       20.38      1.26 o 
  -6  -3   4        4.41        4.28      0.73 o 
  -5  -3   4       13.68       11.25      0.97 o 
  -4  -3   4      436.99      384.40      5.29 o 
  -3  -3   4      979.96     1096.65     12.56 o 
  -2  -3   4      123.17      142.91      2.23 o 
  -1  -3   4       64.08       63.68      1.28 o 
   0  -3   4        0.73        0.17      0.24 o 
   1  -3   4        0.26        1.13      0.21 o 
   2  -3   4       90.06      104.34      3.56 o 
   3  -3   4       61.21       49.20      1.76 o 
   4  -3   4       11.96       13.54      0.64 o 
   5  -3   4        5.47        4.17      0.60 o 
   6  -3   4       59.64       57.73      2.07 o 
   7  -3   4      253.74      249.94      6.27 o 
   8  -3   4       75.08       73.64      6.01 o 
   9  -3   4        3.55        1.74      2.57 o 
 -10  -2   4        5.21        4.05      1.85 o 
  -9  -2   4        5.20        2.19      0.87 o 
  -8  -2   4      152.11      159.15      3.06 o 
  -7  -2   4      400.33      403.06      6.63 o 
  -6  -2   4       67.73       65.39      1.87 o 
  -4  -2   4       25.98       25.21      1.05 o 
  -3  -2   4        0.62        2.88      0.37 o 
  -2  -2   4      397.34      408.19      4.53 o 
  -1  -2   4      524.76      495.94      7.82 o 
   0  -2   4        4.31        4.45      0.51 o 
   1  -2   4       41.51       43.23      1.06 o 
   2  -2   4      203.28      209.96      2.86 o 
   3  -2   4      112.89       93.57      1.53 o 
   4  -2   4      105.69       98.30      1.68 o 
   5  -2   4      115.62      130.40      2.44 o 
   6  -2   4      109.50      108.50      6.40 o 
   7  -2   4       12.36       12.66      3.01 o 
   8  -2   4       13.71       12.62      3.38 o 
   9  -2   4        2.82        6.93      2.88 o 
 -10  -1   4        8.64        7.19      1.96 o 
  -9  -1   4        0.18       -1.43      1.34 o 
  -8  -1   4        0.45        1.04      1.04 o 
  -7  -1   4        7.90        8.28      0.76 o 
  -6  -1   4      406.34      391.06      6.35 o 
  -4  -1   4      346.79      367.93      5.26 o 
  -3  -1   4       53.75       51.10      1.08 o 
  -2  -1   4       72.63       58.48      1.13 o 
  -1  -1   4       73.76       64.35      1.50 o 
   0  -1   4     5737.78     5789.28    119.34 o 
   1  -1   4      125.29      127.01      1.75 o 
   2  -1   4      716.46      762.82     12.50 o 
   3  -1   4        0.30        0.21      0.23 o 
   4  -1   4       39.03       32.27      0.95 o 
   5  -1   4       55.48       57.68      1.64 o 
   6  -1   4        1.68       -1.75      1.49 o 
   7  -1   4        9.19       10.90      2.92 o 
   8  -1   4       15.48       18.12      3.50 o 
 -10   0   4       44.07       50.30      3.35 o 
  -9   0   4       44.72       48.00      3.18 o 
  -8   0   4        1.25        0.49      0.64 o 
  -7   0   4       75.03       73.48      1.68 o 
  -6   0   4        2.86        3.69      0.51 o 
  -4   0   4       62.49       19.85      1.33 o 
  -3   0   4        9.30        3.89      0.37 o 
  -2   0   4      326.94      313.57      3.93 o 
  -1   0   4      158.67      153.69      3.56 o 
   0   0   4       60.90       59.82      1.76 o 
   1   0   4      575.70      560.66      6.87 o 
   2   0   4       43.81       36.98      1.23 o 
   3   0   4      161.98      171.24      2.64 o 
   4   0   4       42.85       37.67      1.64 o 
   5   0   4       17.65       18.19      1.68 o 
   6   0   4       18.85       20.70      2.97 o 
   7   0   4      115.75      119.57      6.58 o 
   8   0   4        7.72        9.71      2.87 o 
 -10   1   4        0.07       -0.96      1.32 o 
  -9   1   4       22.95       22.66      2.22 o 
  -8   1   4        4.27        7.29      1.53 o 
  -7   1   4        3.83        3.74      1.42 o 
  -6   1   4      403.96      421.01      5.09 o 
  -5   1   4      122.92      115.46      4.97 o 
  -4   1   4        9.46        8.10      0.97 o 
  -3   1   4       45.92       39.71      0.95 o 
  -2   1   4     1727.43     1791.78     20.08 o 
  -1   1   4     4367.76     4428.34     80.99 o 
   0   1   4     1443.48     1487.34     27.42 o 
   1   1   4        1.90        2.52      0.32 o 
   2   1   4       49.17       46.65      1.27 o 
   3   1   4     2265.75     2199.99     25.21 o 
   4   1   4     1023.50      966.91     11.01 o 
   5   1   4      337.42      337.04      5.38 o 
   6   1   4      206.66      212.11      6.27 o 
   7   1   4        0.10        0.89      1.83 o 
   8   1   4       39.46       40.82      1.87 o 
   9   1   4        8.23        7.28      1.07 o 
  10   1   4       36.42       39.29      2.23 o 
  11   1   4        0.01       -0.35      0.63 o 
 -10   2   4        4.94        3.81      1.18 o 
  -9   2   4       11.46       11.36      1.71 o 
  -8   2   4       31.53       37.73      2.58 o 
  -7   2   4        0.12        0.00      0.46 o 
  -6   2   4       22.61       23.49      0.72 o 
  -5   2   4      307.18      303.36      7.36 o 
  -4   2   4      303.58      304.62      4.13 o 
  -3   2   4        0.81        0.27      0.22 o 
  -2   2   4       20.04       21.17      0.76 o 
  -1   2   4     7229.05     7040.24    101.49 o 
   0   2   4      517.68      593.13     11.41 o 
   1   2   4      400.52      387.21      7.67 o 
   2   2   4     1701.98     1712.98     22.59 o 
   3   2   4       50.37       53.08      0.94 o 
   4   2   4      407.15      408.96      5.02 o 
   5   2   4      444.54      479.25      6.62 o 
   6   2   4      134.60      138.27      2.64 o 
   7   2   4      114.51      114.13      3.11 o 
   8   2   4        0.01        0.23      0.84 o 
   9   2   4        2.10        3.34      1.11 o 
  10   2   4       18.01       18.71      1.24 o 
  11   2   4        0.36        0.52      0.90 o 
 -10   3   4       19.90       28.89      2.34 o 
  -9   3   4       18.64       22.93      1.46 o 
  -8   3   4      126.02      130.15      4.21 o 
  -7   3   4        7.29        5.87      0.55 o 
  -6   3   4       56.65       56.77      1.23 o 
  -5   3   4        0.07       -0.32      0.22 o 
  -4   3   4      254.45      259.27      3.26 o 
  -3   3   4     1013.76     1055.44     17.23 o 
  -2   3   4        0.98        0.35      0.16 o 
  -1   3   4      678.49      706.42     13.00 o 
   0   3   4       12.02        8.60      0.71 o 
   1   3   4     3373.82     3378.66     48.58 o 
   2   3   4     1615.34     1677.96     19.22 o 
   3   3   4      319.20      278.93      9.49 o 
   4   3   4      309.09      350.09      3.94 o 
   5   3   4        4.31        5.32      0.30 o 
   6   3   4        2.54        4.55      0.43 o 
   7   3   4      163.15      152.22      4.75 o 
   8   3   4       30.88       28.33      2.12 o 
   9   3   4        6.91        5.58      1.77 o 
  10   3   4        4.38        4.37      0.76 o 
  11   3   4        1.46        1.65      0.75 o 
 -10   4   4       23.35       21.72      1.45 o 
  -9   4   4       61.28       69.23      2.54 o 
  -8   4   4       41.36       41.29      1.66 o 
  -7   4   4       96.00       93.83      2.36 o 
  -6   4   4        4.61        5.45      0.48 o 
  -5   4   4        0.30        0.98      0.27 o 
  -4   4   4      317.11      330.09      4.05 o 
  -3   4   4     1513.05     1478.95     18.50 o 
  -2   4   4      166.69      178.81      2.01 o 
  -1   4   4      484.59      439.93      5.90 o 
   0   4   4      117.87      109.50      5.16 o 
   1   4   4        6.20        4.43      0.40 o 
   2   4   4        0.18       -0.39      0.20 o 
   3   4   4       92.05      124.89      2.12 o 
   4   4   4      640.03      718.29      8.45 o 
   5   4   4      261.08      269.34      3.15 o 
   6   4   4       16.60       15.37      0.59 o 
   7   4   4       10.61        9.09      0.97 o 
   8   4   4       13.01       10.96      1.74 o 
   9   4   4       22.65       20.85      1.15 o 
  10   4   4        9.45       10.23      1.21 o 
  11   4   4        2.32        2.45      0.86 o 
 -10   5   4        0.90       -0.75      0.88 o 
  -9   5   4        5.21        2.26      0.89 o 
  -8   5   4       11.25        8.72      0.93 o 
  -7   5   4        0.01       -0.10      0.56 o 
  -6   5   4      134.74      145.08      2.35 o 
  -5   5   4       99.30      105.94      2.06 o 
  -4   5   4      152.41      167.59      3.31 o 
  -3   5   4      979.71     1015.61     11.53 o 
  -2   5   4      102.02      104.67      1.36 o 
  -1   5   4      201.26      223.39      2.71 o 
   0   5   4       12.93       11.37      0.91 o 
   1   5   4      956.23     1042.87     11.80 o 
   2   5   4       25.00       28.60      1.13 o 
   3   5   4        1.16        0.20      0.24 o 
   4   5   4      486.52      554.92     10.27 o 
   5   5   4        0.91        3.12      0.45 o 
   6   5   4      194.18      191.07      2.23 o 
   7   5   4      313.08      298.46      4.30 o 
   8   5   4       90.51       91.73      2.33 o 
   9   5   4        0.38        2.23      0.66 o 
  10   5   4        1.88       -1.05      0.75 o 
  11   5   4        4.37        4.00      0.96 o 
 -10   6   4        6.99        8.37      1.14 o 
  -9   6   4        0.53       -0.72      0.74 o 
  -8   6   4       10.66       12.53      1.04 o 
  -7   6   4       18.61       21.65      0.91 o 
  -6   6   4      211.18      226.11      2.95 o 
  -5   6   4       77.46       85.02      1.99 o 
  -3   6   4        5.01        6.33      0.46 o 
  -2   6   4      992.16     1031.59      9.35 o 
  -1   6   4      200.53      206.12      2.55 o 
   0   6   4      867.53      909.27     10.41 o 
   1   6   4       41.53       53.83      1.24 o 
   2   6   4      145.72      257.16      3.15 o 
   3   6   4     1633.87     1844.71     17.49 o 
   4   6   4        2.90        2.53      0.43 o 
   6   6   4      183.01      169.35      2.58 o 
   7   6   4       51.82       51.18      1.29 o 
   8   6   4      232.24      237.41      3.76 o 
   9   6   4       78.56       81.28      2.01 o 
  10   6   4        0.28       -0.51      0.81 o 
 -10   7   4        1.95        0.16      1.11 o 
  -9   7   4        2.21        0.27      0.79 o 
  -8   7   4        1.14        0.26      0.73 o 
  -7   7   4       54.66       59.62      1.58 o 
  -6   7   4      105.58      112.38      1.74 o 
  -5   7   4      342.13      350.50      6.00 o 
  -3   7   4      212.77      198.64      3.47 o 
  -2   7   4       59.23       64.26      1.10 o 
  -1   7   4     1487.17     1521.36     15.54 o 
   0   7   4      107.95      123.40      2.02 o 
   1   7   4       18.50       24.27      0.81 o 
   2   7   4      557.77      659.86      7.23 o 
   3   7   4      429.72      400.18      4.69 o 
   4   7   4      655.78      617.78      9.98 o 
   5   7   4     1208.54     1111.81     14.32 o 
   6   7   4      206.14      193.38      2.96 o 
   7   7   4        0.19        1.85      0.54 o 
   8   7   4       25.08       30.44      0.98 o 
   9   7   4        0.06       -0.99      0.57 o 
  10   7   4        8.04        9.58      1.44 o 
 -10   8   4        1.21        0.04      0.95 o 
  -9   8   4        6.90        8.06      1.11 o 
  -8   8   4       13.67       10.56      1.12 o 
  -7   8   4      134.09      142.53      2.88 o 
  -6   8   4        3.64        3.23      0.58 o 
  -5   8   4       41.21       41.16      1.28 o 
  -4   8   4      241.92      227.44      5.28 o 
  -3   8   4       87.88       89.78      2.98 o 
  -2   8   4       64.96       61.10      1.22 o 
  -1   8   4       61.54       87.54      1.54 o 
   0   8   4      170.77      140.69      1.96 o 
   1   8   4      104.27      139.22      1.61 o 
   2   8   4       63.70       60.18      1.04 o 
   3   8   4        0.78        1.74      0.41 o 
   4   8   4      740.25      709.31      7.64 o 
   5   8   4      191.75      177.86      2.64 o 
   6   8   4      721.42      705.81     10.42 o 
   7   8   4      209.80      208.75      3.00 o 
   8   8   4        2.23        1.58      0.58 o 
   9   8   4        2.01        0.96      0.89 o 
  10   8   4       13.16       18.16      2.32 o 
  -9   9   4        1.72        1.59      1.03 o 
  -8   9   4       19.80       21.85      2.30 o 
  -7   9   4       67.06       68.56      1.99 o 
  -6   9   4        5.63        6.69      0.71 o 
  -5   9   4       35.61       37.42      1.32 o 
  -4   9   4      326.87      334.16      4.98 o 
  -3   9   4       83.36       87.22      3.04 o 
  -2   9   4       34.06       39.42      1.11 o 
  -1   9   4      136.55      132.15      2.36 o 
   0   9   4        0.15        0.87      0.62 o 
   1   9   4       14.35       11.25      0.56 o 
   2   9   4       11.46        9.01      0.49 o 
   3   9   4      130.86      133.25      2.07 o 
   4   9   4       85.26       80.85      1.51 o 
   5   9   4       47.47       46.52      1.43 o 
   6   9   4        0.02        0.04      0.57 o 
   7   9   4       59.57       57.31      1.65 o 
   8   9   4        7.79        8.92      0.87 o 
   9   9   4       67.97       80.99      1.97 o 
  10   9   4        2.60        3.60      0.92 o 
  -9  10   4        5.56        5.51      1.70 o 
  -8  10   4       16.03       15.91      1.49 o 
  -7  10   4        0.04       -0.71      0.70 o 
  -6  10   4       12.52       13.36      0.92 o 
  -5  10   4        2.83        2.16      0.63 o 
  -4  10   4       64.28       60.37      1.70 o 
  -3  10   4       75.36       81.21      1.99 o 
  -2  10   4      117.34      118.25      2.48 o 
  -1  10   4       68.89       61.63      2.08 o 
   0  10   4        1.52        2.29      0.48 o 
   1  10   4       11.26        9.30      0.53 o 
   2  10   4        2.98        3.29      0.60 o 
   3  10   4      610.78      615.73      7.01 o 
   4  10   4      294.08      285.94      3.81 o 
   5  10   4       18.02       22.08      1.18 o 
   6  10   4        0.18       -0.15      0.61 o 
   7  10   4       30.54       25.50      1.46 o 
   8  10   4       43.46       44.29      1.82 o 
   9  10   4      115.65      124.10      2.80 o 
  -9  11   4        5.34        3.84      2.49 o 
  -8  11   4        0.01        0.71      1.03 o 
  -7  11   4       29.49       34.41      1.40 o 
  -6  11   4       44.02       47.38      1.61 o 
  -5  11   4        3.53        4.49      0.75 o 
  -4  11   4        1.04        0.51      0.65 o 
  -3  11   4      242.31      247.06      4.21 o 
  -2  11   4       19.44       18.93      1.25 o 
  -1  11   4      727.44      732.84      8.91 o 
   0  11   4      494.17      478.20      5.51 o 
   1  11   4      503.90      482.73      5.59 o 
   2  11   4        3.64        5.67      0.74 o 
   3  11   4        0.00       -1.33      0.67 o 
   4  11   4      113.76      124.92      2.92 o 
   5  11   4        5.05        3.00      0.61 o 
   6  11   4       30.92       35.70      1.72 o 
   7  11   4       17.12       21.23      1.62 o 
   8  11   4        5.67        9.45      1.13 o 
   9  11   4       12.38       11.22      1.14 o 
  -8  12   4       17.05       15.65      1.46 o 
  -7  12   4        2.23        2.17      0.68 o 
  -6  12   4        7.13        6.58      0.90 o 
  -5  12   4       42.28       44.86      1.68 o 
  -4  12   4       12.89       10.43      1.03 o 
  -3  12   4        0.00        0.06      0.69 o 
  -2  12   4       51.11       56.46      1.51 o 
  -1  12   4       20.95       21.10      1.15 o 
   0  12   4      484.78      484.61      6.07 o 
   1  12   4        0.08       -1.40      0.70 o 
   2  12   4      127.07      101.84      3.22 o 
   3  12   4      185.59      202.61      3.51 o 
   4  12   4        0.16       -0.90      0.69 o 
   5  12   4        4.78        4.97      0.74 o 
   6  12   4        2.92        4.29      0.98 o 
   7  12   4      232.74      233.86      4.59 o 
   8  12   4        2.27        1.17      0.88 o 
  -8  13   4        0.28        0.89      0.87 o 
  -7  13   4        0.40        0.52      0.68 o 
  -6  13   4        0.68       -1.00      0.71 o 
  -5  13   4       51.55       50.37      1.77 o 
  -4  13   4        0.17       -1.37      0.70 o 
  -3  13   4      167.80      163.66      4.29 o 
  -2  13   4       14.81       12.26      0.99 o 
  -1  13   4      248.41      252.59      4.30 o 
   0  13   4        4.96        3.17      0.81 o 
   1  13   4      251.52      251.98      6.41 o 
   2  13   4       15.86       17.58      2.41 o 
   3  13   4      116.42      123.41      3.57 o 
   4  13   4       34.77       27.08      1.97 o 
   5  13   4       62.55       59.11      2.12 o 
   6  13   4        0.19        1.48      1.00 o 
   7  13   4        0.06        0.58      0.90 o 
   8  13   4        0.94       -0.42      1.03 o 
  -7  14   4        0.23       -0.96      0.77 o 
  -6  14   4        7.29        7.18      1.37 o 
  -5  14   4        4.14        4.18      0.93 o 
  -4  14   4        0.21       -0.63      0.93 o 
  -3  14   4       25.83       24.06      1.49 o 
  -2  14   4      135.01      135.76      2.56 o 
  -1  14   4      133.98      130.87      2.56 o 
   0  14   4      621.57      593.70     12.81 o 
   1  14   4        1.15       -0.43      1.43 o 
   2  14   4       12.05       13.40      1.71 o 
   3  14   4        9.77        8.59      1.38 o 
   4  14   4      115.75      129.89      4.99 o 
   5  14   4        0.17       -1.53      0.93 o 
   6  14   4        1.44       -0.24      1.12 o 
   7  14   4        0.01       -0.61      1.13 o 
  -6  15   4        0.10       -1.55      0.83 o 
  -5  15   4        0.33        0.55      0.92 o 
  -4  15   4       41.57       45.04      2.69 o 
  -3  15   4        0.08        0.61      0.96 o 
  -2  15   4       12.05       10.98      0.97 o 
  -1  15   4      210.12      227.78      7.58 o 
   0  15   4        8.06        7.93      2.09 o 
   1  15   4       63.24       57.68      3.80 o 
   2  15   4      177.54      170.72      6.84 o 
   3  15   4       36.91       29.51      3.23 o 
   4  15   4        7.33        6.58      1.46 o 
   5  15   4        0.35        0.85      1.01 o 
   6  15   4        6.72        5.06      1.47 o 
   7  15   4       17.04       12.24      1.82 o 
  -6  16   4       13.27       15.08      1.56 o 
  -5  16   4       15.58       14.77      1.42 o 
  -4  16   4        0.01       -0.26      1.02 o 
  -3  16   4        1.29       -0.04      0.99 o 
  -2  16   4      239.52      241.00      3.89 o 
  -1  16   4       41.24       39.45      2.24 o 
   0  16   4       11.86       11.50      3.27 o 
   1  16   4        2.09        4.14      1.78 o 
   2  16   4       36.37       33.06      3.34 o 
   3  16   4       73.94       72.38      3.71 o 
   4  16   4       12.46       13.79      1.60 o 
   5  16   4       15.22       11.21      1.50 o 
   6  16   4        0.04       -2.99      1.50 o 
  -5  17   4        3.03        3.50      1.31 o 
  -4  17   4        6.38        6.06      1.24 o 
  -3  17   4       15.56       14.43      1.84 o 
  -2  17   4        0.38        0.40      0.92 o 
  -1  17   4        0.27       -0.27      1.01 o 
   0  17   4       26.21       26.85      3.41 o 
   1  17   4        9.23       11.24      2.28 o 
   2  17   4        9.54        8.79      2.27 o 
   3  17   4        9.28       11.06      2.52 o 
   4  17   4        5.02        3.72      1.49 o 
   5  17   4        0.13       -0.92      1.23 o 
  -3  18   4        2.93        0.79      1.43 o 
  -2  18   4        1.03        1.56      0.99 o 
  -1  18   4        0.53        0.13      1.71 o 
   0  18   4        0.35        0.78      1.57 o 
   1  18   4        5.02        3.99      1.89 o 
   2  18   4       14.30       14.57      2.66 o 
   3  18   4        1.87        1.62      2.02 o 
   0  19   4        0.90        1.69      1.74 o 
  -2 -15   5        1.70       -0.14      2.23 o 
  -1 -15   5        0.15       -2.02      1.59 o 
   0 -15   5       12.96       14.63      2.33 o 
   1 -15   5        0.89        0.83      1.06 o 
   2 -15   5        3.77        3.07      1.67 o 
   3 -15   5        0.19       -0.98      1.29 o 
  -4 -14   5       10.02        9.26      1.94 o 
  -3 -14   5       18.75       23.05      2.30 o 
  -2 -14   5       75.08       75.81      3.51 o 
  -1 -14   5        7.42        9.03      2.81 o 
   0 -14   5        0.01       -0.82      1.42 o 
   1 -14   5       36.92       38.99      1.99 o 
   2 -14   5        0.04       -0.42      0.68 o 
   3 -14   5        0.29       -0.63      1.05 o 
   4 -14   5       14.45       13.89      1.45 o 
   5 -14   5        5.35        5.78      1.36 o 
  -5 -13   5       32.41       34.46      2.30 o 
  -4 -13   5        1.83        0.27      1.14 o 
  -3 -13   5        0.44       -0.47      1.40 o 
  -2 -13   5        0.04       -1.14      1.78 o 
  -1 -13   5       22.64       20.89      1.98 o 
   0 -13   5       21.71       21.91      1.46 o 
   1 -13   5        0.30       -1.40      0.85 o 
   2 -13   5       16.18       13.89      1.49 o 
   3 -13   5        1.98        0.33      0.96 o 
   4 -13   5       14.85       11.85      1.31 o 
   5 -13   5        0.16       -0.34      0.95 o 
   6 -13   5        1.33        1.43      1.11 o 
  -6 -12   5        1.99       -0.53      1.88 o 
  -5 -12   5       15.45       12.82      1.79 o 
  -4 -12   5       38.92       32.89      1.82 o 
  -3 -12   5       39.80       36.70      2.95 o 
  -2 -12   5        6.14        6.36      1.44 o 
  -1 -12   5        3.98        4.16      1.24 o 
   0 -12   5        4.75        4.24      0.95 o 
   1 -12   5       16.13       16.59      1.15 o 
   2 -12   5       46.23       43.86      1.98 o 
   3 -12   5        7.08        5.54      1.04 o 
   4 -12   5        2.45        1.84      1.33 o 
   5 -12   5       47.02       44.22      1.86 o 
   6 -12   5        6.51        6.28      1.01 o 
   7 -12   5        0.43       -1.25      1.30 o 
  -7 -11   5        3.16        2.28      1.45 o 
  -6 -11   5        9.80        7.15      1.63 o 
  -5 -11   5        0.17        0.94      1.01 o 
  -4 -11   5       37.81       42.09      1.95 o 
  -3 -11   5       26.27       27.44      2.22 o 
  -2 -11   5      131.07      144.85      4.32 o 
  -1 -11   5       65.33       59.19      2.22 o 
   0 -11   5       65.70       62.45      2.83 o 
   1 -11   5       34.92       30.45      1.33 o 
   2 -11   5       13.27       14.00      1.27 o 
   3 -11   5        1.63        2.72      0.91 o 
   4 -11   5       23.40       27.66      1.59 o 
   5 -11   5        9.19        8.85      1.08 o 
   6 -11   5        1.15        2.10      0.81 o 
   7 -11   5        0.00        1.02      1.35 o 
  -7 -10   5       41.45       39.20      2.55 o 
  -6 -10   5       30.20       35.02      2.41 o 
  -5 -10   5       34.62       39.50      2.47 o 
  -4 -10   5       80.43       84.22      2.17 o 
  -3 -10   5        1.31        2.21      0.84 o 
  -2 -10   5       44.55       41.87      2.08 o 
  -1 -10   5      128.84      135.17      2.85 o 
   0 -10   5        5.05        6.00      0.80 o 
   1 -10   5       70.85       68.01      1.75 o 
   2 -10   5       64.21       68.80      1.71 o 
   3 -10   5      304.55      301.38      5.53 o 
   4 -10   5       26.30       22.89      1.37 o 
   5 -10   5       15.87       19.40      1.97 o 
   6 -10   5       10.73       10.02      1.16 o 
   7 -10   5        2.16        1.62      1.05 o 
   8 -10   5        1.30       -0.05      1.34 o 
  -8  -9   5        0.00       -2.20      1.10 o 
  -7  -9   5        6.30        8.78      1.49 o 
  -6  -9   5        1.09        0.78      1.04 o 
  -5  -9   5      331.63      338.17      5.59 o 
  -4  -9   5       25.72       33.53      1.66 o 
  -3  -9   5      473.64      453.89      6.13 o 
  -2  -9   5       72.96       71.70      2.18 o 
  -1  -9   5       59.85       58.84      1.87 o 
   0  -9   5       94.74       98.24      2.07 o 
   1  -9   5       80.57       80.14      1.83 o 
   2  -9   5      204.08      212.88      3.17 o 
   3  -9   5        1.28        3.16      1.45 o 
   4  -9   5       23.40       19.21      1.20 o 
   5  -9   5        0.11       -1.23      0.61 o 
   6  -9   5        0.02        0.03      0.76 o 
   7  -9   5        0.15        0.03      0.95 o 
   8  -9   5        8.30        9.17      1.55 o 
   9  -9   5       12.88       10.78      1.54 o 
  -8  -8   5       24.46       23.12      1.88 o 
  -7  -8   5       33.35       31.13      2.08 o 
  -6  -8   5      102.51      107.31      3.41 o 
  -5  -8   5        1.70        1.98      0.79 o 
  -4  -8   5      201.70      193.55      3.72 o 
  -3  -8   5       35.10       31.42      1.20 o 
  -2  -8   5       99.34       97.79      2.11 o 
  -1  -8   5       79.04       75.76      1.63 o 
   0  -8   5       85.13       92.10      1.93 o 
   1  -8   5      377.00      374.55      4.80 o 
   2  -8   5        3.73        3.04      0.58 o 
   3  -8   5       33.18       28.53      1.35 o 
   4  -8   5        2.79        1.86      0.67 o 
   5  -8   5        5.64        6.40      0.87 o 
   6  -8   5        0.69        0.40      0.75 o 
   7  -8   5       24.38       22.31      1.87 o 
   8  -8   5        8.55       17.98      4.52 o 
   9  -8   5        6.24        8.30      2.70 o 
  -9  -7   5        2.82        3.08      1.39 o 
  -8  -7   5       29.96       35.26      2.33 o 
  -7  -7   5      107.83      104.63      3.73 o 
  -6  -7   5       96.88       90.83      2.92 o 
  -5  -7   5      154.44      159.15      3.07 o 
  -4  -7   5        3.00        1.80      0.71 o 
  -3  -7   5        6.12        3.95      0.86 o 
  -2  -7   5       22.84       19.82      0.83 o 
  -1  -7   5      267.53      266.51      2.82 o 
   0  -7   5       22.63       13.18      0.67 o 
   1  -7   5       44.51       38.51      1.45 o 
   2  -7   5       72.81       75.11      1.51 o 
   3  -7   5        0.90       -0.23      0.55 o 
   4  -7   5        5.33        4.76      0.67 o 
   5  -7   5        7.00        8.78      0.75 o 
   6  -7   5       17.88       18.73      1.13 o 
   7  -7   5       43.61       40.50      3.14 o 
   8  -7   5        7.01        7.30      1.19 o 
   9  -7   5        2.89        3.05      1.32 o 
  -9  -6   5       62.99       63.28      2.36 o 
  -8  -6   5        2.03        1.25      0.95 o 
  -7  -6   5        5.98        5.06      1.67 o 
  -6  -6   5       18.75       20.48      1.54 o 
  -5  -6   5       21.62       16.04      0.93 o 
  -4  -6   5       73.61       60.71      1.79 o 
  -3  -6   5      147.75      140.93      2.48 o 
  -2  -6   5        0.23        0.07      0.37 o 
  -1  -6   5        4.58        6.26      0.43 o 
   0  -6   5        2.25        3.70      0.53 o 
   1  -6   5       12.28        6.03      0.81 o 
   2  -6   5      150.90      134.68      2.70 o 
   3  -6   5       10.26       12.54      1.00 o 
   4  -6   5        5.85        6.81      0.67 o 
   5  -6   5        6.26        7.13      0.82 o 
   6  -6   5      148.80      153.01      2.88 o 
   7  -6   5        0.80       -1.31      1.39 o 
   8  -6   5        0.00       -0.12      1.46 o 
   9  -6   5        0.10       -0.13      0.90 o 
  10  -6   5        0.20        0.14      0.87 o 
  -9  -5   5        8.91       11.11      1.20 o 
  -8  -5   5       45.16       46.33      2.03 o 
  -7  -5   5       44.69       42.64      1.91 o 
  -6  -5   5        9.06        9.68      1.29 o 
  -5  -5   5        1.84        3.15      0.86 o 
  -4  -5   5      136.95      137.28      2.66 o 
  -3  -5   5       56.23       46.02      1.51 o 
  -2  -5   5     1640.15     1460.40     13.95 o 
  -1  -5   5       34.73       22.17      0.71 o 
   0  -5   5       12.87       14.37      0.59 o 
   1  -5   5       41.39       45.09      1.22 o 
   2  -5   5      212.79      196.32      2.58 o 
   3  -5   5        0.81        0.95      0.53 o 
   4  -5   5      280.58      297.68      5.35 o 
   5  -5   5      138.19      138.87      2.52 o 
   6  -5   5        1.42        0.37      0.44 o 
   7  -5   5        3.06        1.75      0.85 o 
   8  -5   5        5.82        5.33      0.83 o 
   9  -5   5        3.39        3.93      0.82 o 
  10  -5   5        0.02        1.48      3.00 o 
 -10  -4   5        9.04        9.92      1.39 o 
  -9  -4   5        0.01       -1.41      0.74 o 
  -8  -4   5        9.02       11.13      2.45 o 
  -7  -4   5        5.44        3.08      0.92 o 
  -6  -4   5      399.29      398.81      7.05 o 
  -5  -4   5      182.51      177.66      5.82 o 
  -4  -4   5        1.67        2.87      0.54 o 
  -3  -4   5      126.69      124.76      3.03 o 
  -2  -4   5        0.08        5.19      0.78 o 
  -1  -4   5        3.81        9.84      0.47 o 
   0  -4   5       35.05       34.66      0.84 o 
   1  -4   5        3.40        5.38      0.50 o 
   2  -4   5       18.43       20.14      0.62 o 
   3  -4   5      351.28      361.56      4.88 o 
   5  -4   5        0.25       -0.78      0.39 o 
   6  -4   5       17.39       18.90      1.31 o 
   7  -4   5        0.18       -0.20      0.95 o 
   8  -4   5        0.00        0.34      2.26 o 
   9  -4   5        0.99        1.11      1.04 o 
  10  -4   5        0.04        1.22      2.61 o 
 -10  -3   5        5.49        7.25      2.38 o 
  -9  -3   5       50.30       53.12      2.49 o 
  -8  -3   5        0.71       -0.12      0.72 o 
  -7  -3   5        0.12        1.39      0.77 o 
  -6  -3   5        3.69        4.29      1.41 o 
  -5  -3   5      878.75      854.19     13.20 o 
  -4  -3   5      433.56      414.88      5.80 o 
  -3  -3   5       80.09       59.53      1.23 o 
  -2  -3   5        1.96        1.37      0.34 o 
  -1  -3   5       29.32       28.51      0.81 o 
   0  -3   5        7.58        4.78      0.42 o 
   1  -3   5      167.24      149.46      2.17 o 
   2  -3   5     1843.46     1921.37     18.75 o 
   3  -3   5      797.77      843.28     11.67 o 
   4  -3   5       11.94        9.56      0.70 o 
   5  -3   5       49.37       47.60      1.06 o 
   6  -3   5        2.28        0.52      1.01 o 
   7  -3   5       31.01       31.57      1.81 o 
   8  -3   5        9.57       11.11      1.26 o 
   9  -3   5        6.61        6.07      2.04 o 
 -10  -2   5        0.01       -0.21      1.61 o 
  -9  -2   5        2.46        4.09      1.05 o 
  -8  -2   5       11.19       11.64      1.01 o 
  -7  -2   5       25.89       27.06      1.42 o 
  -6  -2   5       13.20       14.12      1.07 o 
  -5  -2   5        1.48        2.98      0.70 o 
  -4  -2   5      249.11      279.17      4.03 o 
  -3  -2   5      261.21      259.72      3.18 o 
  -2  -2   5      170.74      141.57      1.98 o 
  -1  -2   5      476.24      500.27      6.04 o 
   0  -2   5       47.50       55.92      1.40 o 
   1  -2   5      231.10      267.83      3.50 o 
   2  -2   5       36.72       23.50      0.76 o 
   3  -2   5     1116.45     1200.30     18.79 o 
   4  -2   5        3.62        3.47      0.33 o 
   5  -2   5       10.50       11.42      0.67 o 
   6  -2   5        4.82        4.96      0.85 o 
   7  -2   5        2.36        0.52      1.31 o 
   8  -2   5       48.45       48.75      2.06 o 
   9  -2   5       23.32       28.88      4.54 o 
 -10  -1   5        0.01        0.13      1.03 o 
  -9  -1   5        0.35       -0.52      0.79 o 
  -8  -1   5       39.70       40.97      1.56 o 
  -7  -1   5      411.43      413.69      8.26 o 
  -6  -1   5      206.45      215.44      4.16 o 
  -5  -1   5       64.95       68.63      2.43 o 
  -4  -1   5       56.10       62.43      1.56 o 
  -3  -1   5        7.60       12.39      0.50 o 
  -2  -1   5     1139.37     1116.59     11.48 o 
  -1  -1   5      174.16      167.50      2.37 o 
   0  -1   5        2.56        4.33      0.44 o 
   1  -1   5      414.80      444.31      5.61 o 
   2  -1   5       27.13       24.15      0.88 o 
   3  -1   5       91.69       97.62      1.80 o 
   4  -1   5      152.33      135.79      4.61 o 
   5  -1   5      425.81      414.25     11.09 o 
   6  -1   5       21.59       22.02      5.03 o 
   7  -1   5        8.07        8.39      0.93 o 
   8  -1   5       16.83       13.75      3.17 o 
 -10   0   5       34.26       38.43      2.12 o 
  -9   0   5      101.38      101.33      4.62 o 
  -8   0   5        5.12        2.66      0.89 o 
  -7   0   5       61.71       61.99      1.78 o 
  -6   0   5      782.15      803.55     12.16 o 
  -5   0   5        4.02        0.06      0.22 o 
  -4   0   5        0.00        0.78      0.31 o 
  -3   0   5      616.84      591.68      5.89 o 
  -2   0   5        0.09        0.34      0.21 o 
  -1   0   5      463.00      477.45      6.41 o 
   0   0   5        6.65       12.25      0.93 o 
   1   0   5     4492.40     4550.23     59.21 o 
   2   0   5      350.28      373.62      4.85 o 
   3   0   5      165.47      154.41      2.46 o 
   4   0   5       84.44       76.67      1.10 o 
   5   0   5      254.08      236.84      5.99 o 
   6   0   5       87.49       82.08      1.78 o 
   7   0   5       35.49       36.06      1.58 o 
   8   0   5       79.76       83.54      2.64 o 
 -10   1   5        3.89        0.33      2.02 o 
  -9   1   5       20.71       15.35      1.42 o 
  -8   1   5       95.29      102.12      2.36 o 
  -7   1   5      127.87      127.47      2.59 o 
  -6   1   5       54.98       55.69      1.65 o 
  -5   1   5       14.13        5.80      0.91 o 
  -4   1   5      621.00      605.87      7.17 o 
  -3   1   5        2.21        0.54      0.21 o 
  -2   1   5     3409.35     3653.79     55.40 o 
  -1   1   5      962.94      947.65     12.07 o 
   0   1   5       45.84       48.35      1.97 o 
   1   1   5        1.73        1.20      0.44 o 
   2   1   5      446.95      418.24      5.35 o 
   3   1   5       26.85       26.91      0.81 o 
   4   1   5        0.25        0.85      0.23 o 
   5   1   5       50.93       50.57      1.41 o 
   6   1   5      228.60      238.28      5.41 o 
   7   1   5       57.54       56.33      3.95 o 
   8   1   5       15.23       14.94      1.31 o 
   9   1   5       33.68       33.55      2.08 o 
  10   1   5        5.27        6.51      1.23 o 
  11   1   5       10.67       13.75      1.62 o 
 -10   2   5        0.32       -0.45      0.94 o 
  -9   2   5       13.67       11.98      1.98 o 
  -8   2   5      251.21      261.88      4.47 o 
  -7   2   5      341.99      352.23      5.76 o 
  -6   2   5      155.24      163.55      2.63 o 
  -5   2   5       11.87        8.69      1.48 o 
  -4   2   5       37.40       40.39      1.52 o 
  -3   2   5     1266.66     1381.36     18.51 o 
  -2   2   5      720.26      689.17      6.72 o 
  -1   2   5      373.53      403.50      5.48 o 
   0   2   5       16.08       24.67      1.35 o 
   1   2   5        0.32       -0.09      0.29 o 
   2   2   5      154.11      166.98      2.45 o 
   3   2   5      423.95      407.57      6.38 o 
   4   2   5      581.78      630.13      6.23 o 
   5   2   5       59.73       65.29      1.13 o 
   6   2   5      169.45      176.25      7.15 o 
   7   2   5       45.95       48.69      2.25 o 
   8   2   5        0.16       -1.73      0.86 o 
   9   2   5        0.25        0.55      1.01 o 
  10   2   5       16.87       15.60      1.77 o 
  11   2   5        0.02       -0.03      0.87 o 
 -10   3   5        1.53        2.51      1.66 o 
  -9   3   5        5.38        3.35      1.17 o 
  -8   3   5        2.31        2.47      2.72 o 
  -7   3   5        2.61       -0.07      0.59 o 
  -6   3   5        1.85        1.69      0.58 o 
  -5   3   5        7.80        4.45      0.54 o 
  -4   3   5      620.55      722.24     11.02 o 
  -3   3   5      976.65     1016.04     13.07 o 
  -2   3   5       64.89       70.71      1.06 o 
  -1   3   5       28.91       26.52      1.16 o 
   0   3   5      345.00      345.27      7.13 o 
   1   3   5      967.06      940.48     14.01 o 
   2   3   5      168.82      217.62      2.62 o 
   3   3   5      709.01      742.62     10.12 o 
   4   3   5      281.16      325.01      3.76 o 
   5   3   5      236.21      258.55      2.78 o 
   6   3   5      163.43      158.73      2.23 o 
   7   3   5        0.58        0.66      0.93 o 
   8   3   5       64.76       65.74      3.02 o 
   9   3   5       64.72       70.89      2.09 o 
  10   3   5       81.42       81.07      2.24 o 
  11   3   5        0.06        0.43      0.65 o 
 -10   4   5        0.53        2.85      1.05 o 
  -9   4   5      127.15      133.41      3.47 o 
  -8   4   5        2.09        1.15      0.83 o 
  -7   4   5       48.41       53.14      1.50 o 
  -6   4   5      102.58      111.50      2.03 o 
  -5   4   5      226.34      229.42     10.24 o 
  -4   4   5      211.60      209.80      6.40 o 
  -3   4   5     5464.26     5761.19     70.97 o 
  -2   4   5      682.40      707.21      6.91 o 
  -1   4   5      156.59      156.57      2.20 o 
   0   4   5        3.03        2.17      0.61 o 
   1   4   5      217.19      248.78      3.65 o 
   2   4   5     2946.58     3164.27     29.77 o 
   3   4   5      823.21     1042.32     11.83 o 
   4   4   5        3.72        0.09      0.21 o 
   5   4   5       87.25      104.54      1.54 o 
   6   4   5       32.87       36.21      0.75 o 
   7   4   5        7.57        8.42      0.53 o 
   8   4   5      337.42      328.49      6.42 o 
   9   4   5        8.40        8.12      1.11 o 
  10   4   5       50.84       50.30      1.70 o 
  11   4   5       15.85       15.25      1.17 o 
 -10   5   5       12.89       13.01      1.33 o 
  -9   5   5        7.63        6.36      1.28 o 
  -8   5   5        2.85        2.15      1.61 o 
  -7   5   5        8.12        8.53      0.74 o 
  -6   5   5       15.29       15.14      0.64 o 
  -5   5   5        1.90        2.86      0.45 o 
  -4   5   5        0.13        0.47      0.31 o 
  -3   5   5       62.75       79.67      1.74 o 
  -2   5   5     1354.58     1336.64     12.71 o 
  -1   5   5        0.12        2.20      1.45 o 
   0   5   5     1889.05     2043.74     29.79 o 
   1   5   5      423.83      449.86      5.60 o 
   2   5   5       11.71       14.24      0.65 o 
   3   5   5       26.50       37.40      0.92 o 
   4   5   5       21.41       15.26      0.78 o 
   5   5   5        6.50        4.41      0.56 o 
   6   5   5        9.44       10.14      0.63 o 
   7   5   5       46.49       48.40      1.57 o 
   8   5   5       53.94       50.30      2.44 o 
   9   5   5        0.77       -0.29      0.68 o 
  10   5   5       25.28       26.95      1.61 o 
 -10   6   5       11.45       11.74      1.80 o 
  -9   6   5        8.43        7.04      1.07 o 
  -8   6   5       14.18       12.48      1.78 o 
  -7   6   5        1.99        1.97      0.59 o 
  -6   6   5       16.35       20.39      0.89 o 
  -5   6   5     1114.20     1073.62     13.55 o 
  -3   6   5        2.58        1.62      0.36 o 
  -2   6   5        0.92        0.96      0.27 o 
  -1   6   5      840.19      878.75      8.59 o 
   0   6   5        1.22        2.39      0.35 o 
   1   6   5     1564.13     1927.46     21.43 o 
   2   6   5      504.52      464.52      5.22 o 
   3   6   5       56.45       59.54      1.11 o 
   4   6   5       20.04       21.97      0.87 o 
   6   6   5      145.19      135.16      2.25 o 
   7   6   5      162.92      156.25      2.40 o 
   8   6   5       50.17       43.86      1.44 o 
   9   6   5        8.33        9.55      1.03 o 
  10   6   5        2.01        1.26      0.76 o 
 -10   7   5        0.24       -1.31      0.94 o 
  -9   7   5        4.90        6.57      1.10 o 
  -8   7   5        4.95        3.17      0.92 o 
  -7   7   5       59.28       65.44      1.80 o 
  -6   7   5       10.30       10.44      0.73 o 
  -5   7   5      164.22      171.19      2.87 o 
  -4   7   5      136.61       81.08      3.98 o 
  -3   7   5      783.96      782.11     11.95 o 
  -2   7   5      808.41      856.81      9.04 o 
  -1   7   5       35.51       35.80      0.91 o 
   0   7   5        9.32       10.33      0.57 o 
   1   7   5      833.66      917.11      9.67 o 
   2   7   5      637.42      687.24      7.51 o 
   3   7   5      812.38      773.75      8.38 o 
   4   7   5      286.94      258.48      3.58 o 
   5   7   5      152.07      138.27      2.36 o 
   6   7   5       24.75       27.64      1.09 o 
   7   7   5        4.16        4.44      0.65 o 
   8   7   5        2.44        2.38      0.49 o 
   9   7   5        0.00        0.10      0.64 o 
  10   7   5        0.51        0.72      0.92 o 
 -10   8   5        0.49        0.72      1.01 o 
  -9   8   5        0.05        0.65      0.92 o 
  -8   8   5       25.01       27.51      2.10 o 
  -7   8   5        0.76        2.39      0.71 o 
  -6   8   5       83.02       93.63      2.58 o 
  -5   8   5       14.53       14.04      0.86 o 
  -4   8   5       14.32       16.28      1.46 o 
  -3   8   5      120.73      120.32      2.30 o 
  -2   8   5      737.84      739.91      7.98 o 
  -1   8   5      808.57      880.72      9.40 o 
   0   8   5      174.37      199.18      2.33 o 
   1   8   5      131.38      155.25      1.83 o 
   2   8   5       14.18       17.46      1.12 o 
   3   8   5      249.28      240.76      3.37 o 
   4   8   5     1555.11     1438.46     14.67 o 
   5   8   5      161.87      161.63      2.70 o 
   6   8   5      127.70      125.44      2.35 o 
   7   8   5       32.88       35.63      1.29 o 
   8   8   5       14.73       11.97      0.78 o 
   9   8   5       70.56       76.93      2.08 o 
  10   8   5        1.31        0.42      1.08 o 
  -9   9   5        5.83        6.56      1.19 o 
  -8   9   5        2.57        2.53      1.02 o 
  -7   9   5       20.75       19.95      1.24 o 
  -6   9   5        8.05        7.81      0.78 o 
  -5   9   5      186.57      185.88      3.21 o 
  -4   9   5        3.00        2.49      0.61 o 
  -3   9   5       74.84       77.99      1.85 o 
  -2   9   5       60.51       62.19      1.77 o 
  -1   9   5      938.49      994.74     10.63 o 
   0   9   5        1.11        4.15      0.56 o 
   1   9   5     1365.09     1346.11     10.81 o 
   2   9   5      236.31      215.29      2.60 o 
   3   9   5      608.53      572.05      6.49 o 
   4   9   5       18.01       18.30      1.09 o 
   5   9   5      326.72      315.40      4.65 o 
   6   9   5        3.74        5.41      0.68 o 
   7   9   5       48.61       46.65      1.39 o 
   8   9   5        7.45        7.25      0.82 o 
   9   9   5        1.68        0.86      0.80 o 
  10   9   5        0.07        0.07      1.20 o 
  -9  10   5       19.68       16.53      1.61 o 
  -8  10   5        6.37        7.61      0.84 o 
  -7  10   5        2.66        1.94      0.59 o 
  -6  10   5        0.70       -0.85      0.59 o 
  -5  10   5        1.68        1.67      0.63 o 
  -4  10   5        8.72        7.42      0.81 o 
  -3  10   5      129.94      123.23      2.23 o 
  -2  10   5        4.91        6.84      0.64 o 
  -1  10   5       17.61       20.31      1.02 o 
   0  10   5       46.95       53.67      1.29 o 
   1  10   5       11.94        9.59      0.54 o 
   2  10   5     3692.96     3617.77     31.37 o 
   3  10   5       22.47       18.78      0.87 o 
   4  10   5     1439.99     1361.53     14.34 o 
   5  10   5        8.63        8.56      0.79 o 
   6  10   5       43.79       43.49      1.44 o 
   7  10   5        0.02       -1.25      0.62 o 
   8  10   5       40.46       40.33      1.54 o 
   9  10   5        0.80        0.46      0.77 o 
  -9  11   5        0.58        2.22      2.03 o 
  -8  11   5        1.44        1.49      0.79 o 
  -7  11   5        2.89        2.15      0.69 o 
  -6  11   5       48.63       52.78      2.01 o 
  -5  11   5        2.82        2.73      0.71 o 
  -4  11   5        9.78        8.83      0.93 o 
  -3  11   5      154.91      164.37      2.58 o 
  -2  11   5      225.16      235.83      3.52 o 
  -1  11   5       14.10       12.01      0.87 o 
   0  11   5      101.89      101.41      1.87 o 
   1  11   5       39.71       44.95      1.35 o 
   2  11   5       68.13       67.97      1.67 o 
   3  11   5     1028.66      992.21     10.78 o 
   4  11   5       77.71       66.85      1.90 o 
   5  11   5       51.49       60.69      3.02 o 
   6  11   5       77.12       69.28      1.94 o 
   7  11   5        8.14       10.42      1.19 o 
   8  11   5       12.98       12.60      1.24 o 
   9  11   5       16.06       17.44      1.31 o 
  -8  12   5        4.44        5.01      0.98 o 
  -7  12   5        0.67        0.14      0.68 o 
  -6  12   5       38.42       41.03      1.61 o 
  -5  12   5        5.08        4.48      0.87 o 
  -4  12   5       26.02       27.29      1.53 o 
  -3  12   5        8.06        7.12      0.59 o 
  -2  12   5       59.61       59.13      1.63 o 
  -1  12   5        2.56        1.73      0.65 o 
   0  12   5      303.53      294.47      4.13 o 
   1  12   5       45.14       44.87      1.70 o 
   2  12   5     1439.58     1353.22     15.80 o 
   3  12   5      115.38      113.04      2.51 o 
   4  12   5        0.01        0.07      0.74 o 
   5  12   5      149.91      149.70      2.71 o 
   6  12   5       87.14       81.69      2.47 o 
   7  12   5      119.10      110.75      2.94 o 
   8  12   5        0.43        0.35      0.84 o 
   9  12   5        1.55        0.10      1.03 o 
  -8  13   5        3.87        4.22      1.00 o 
  -7  13   5        0.55       -0.06      0.72 o 
  -6  13   5        0.41        0.23      0.77 o 
  -5  13   5        1.42        0.09      0.80 o 
  -4  13   5       25.69       23.35      1.46 o 
  -3  13   5      129.59      130.51      3.81 o 
  -2  13   5      134.57      136.42      2.54 o 
  -1  13   5       61.98       59.01      1.71 o 
   0  13   5       16.20       17.69      1.22 o 
   1  13   5      374.30      360.70      7.64 o 
   2  13   5       55.86       62.65      2.64 o 
   3  13   5       43.96       37.24      1.63 o 
   4  13   5       74.90       74.59      3.01 o 
   5  13   5        0.17       -0.04      0.63 o 
   6  13   5       27.18       27.52      1.74 o 
   7  13   5        3.89        4.09      1.03 o 
   8  13   5        0.18       -1.10      0.88 o 
  -7  14   5       16.87       16.78      1.22 o 
  -6  14   5        6.38        5.78      1.01 o 
  -5  14   5        8.25        8.50      1.37 o 
  -4  14   5       34.25       32.77      1.83 o 
  -3  14   5       14.15       14.38      1.24 o 
  -2  14   5       33.88       36.00      1.44 o 
  -1  14   5       31.74       34.08      1.44 o 
   0  14   5      155.64      145.34      3.95 o 
   1  14   5       79.67       79.58      4.50 o 
   2  14   5       67.10       65.29      8.28 o 
   3  14   5       31.08       33.56      2.17 o 
   4  14   5        1.64        2.36      0.93 o 
   5  14   5      104.87       92.70      3.35 o 
   6  14   5        0.07       -0.28      0.86 o 
   7  14   5        0.97       -0.91      0.92 o 
  -6  15   5        2.35        4.12      1.04 o 
  -5  15   5       22.65       20.50      1.49 o 
  -4  15   5        0.32        0.13      1.30 o 
  -3  15   5       28.87       26.82      1.64 o 
  -2  15   5       21.97       21.22      1.19 o 
  -1  15   5        0.16       -1.99      1.04 o 
   0  15   5       66.63       62.53      2.74 o 
   1  15   5      108.76      107.57      5.10 o 
   2  15   5        3.78        1.94      1.74 o 
   3  15   5        7.89        6.87      2.78 o 
   4  15   5        0.32       -1.11      1.39 o 
   5  15   5        2.93        2.46      1.06 o 
   6  15   5        6.95        4.50      1.51 o 
   7  15   5       16.22       12.86      1.88 o 
  -6  16   5        4.12        4.07      1.25 o 
  -5  16   5        0.83        0.34      0.99 o 
  -4  16   5        0.00       -0.89      0.97 o 
  -3  16   5       45.00       47.96      2.27 o 
  -2  16   5       38.49       39.00      1.67 o 
  -1  16   5        0.04        1.67      1.11 o 
   0  16   5       39.21       38.52      2.64 o 
   1  16   5       24.99       18.90      2.55 o 
   2  16   5       29.47       26.37      3.10 o 
   3  16   5        0.74       -1.35      1.39 o 
   4  16   5        6.12        7.71      1.53 o 
   5  16   5        6.84        3.90      1.56 o 
   6  16   5        5.65        2.19      1.85 o 
  -5  17   5        1.17       -0.42      1.19 o 
  -4  17   5       20.93       21.11      1.65 o 
  -3  17   5       32.59       33.23      2.18 o 
  -2  17   5       74.95       86.50      2.88 o 
  -1  17   5       11.27        9.27      1.42 o 
   0  17   5       44.05       42.83      2.80 o 
   1  17   5        2.98        1.06      1.66 o 
   2  17   5        4.00        1.43      1.84 o 
   3  17   5        0.74        1.16      1.92 o 
   4  17   5       46.04       45.62      2.53 o 
   5  17   5        9.99        5.60      1.43 o 
  -3  18   5        5.28        5.18      1.65 o 
  -2  18   5        4.09        2.87      1.90 o 
  -1  18   5        7.48        7.38      1.72 o 
   0  18   5        0.00       -0.49      1.41 o 
   1  18   5        5.48        7.08      2.17 o 
   2  18   5       19.72       16.54      2.78 o 
   3  18   5        8.20        6.50      2.48 o 
   4  18   5        0.02       -2.51      1.25 o 
  -1  19   5        0.25        0.10      1.27 o 
   0  19   5        0.08        0.52      1.62 o 
   1  19   5       10.28        7.63      2.16 o 
  -1 -15   6        2.32        3.31      1.59 o 
   0 -15   6       10.64        9.04      1.49 o 
   1 -15   6        0.81       -0.85      1.12 o 
   2 -15   6        8.73        4.79      3.76 o 
  -3 -14   6       68.55       77.71      3.69 o 
  -2 -14   6        0.02       -2.73      1.37 o 
  -1 -14   6       13.83       15.37      1.99 o 
   0 -14   6        0.07       -1.38      1.04 o 
   1 -14   6       24.03       29.99      2.28 o 
   2 -14   6        0.29       -1.67      1.24 o 
   3 -14   6        1.13        0.03      1.14 o 
   4 -14   6        0.43       -1.83      1.56 o 
  -4 -13   6        0.45        0.32      2.03 o 
  -3 -13   6       11.09        9.07      1.69 o 
  -2 -13   6       29.62       27.56      2.30 o 
  -1 -13   6      109.17      125.13      4.24 o 
   0 -13   6       11.79       12.44      1.38 o 
   1 -13   6       30.31       30.60      1.84 o 
   2 -13   6        1.02       -0.96      0.66 o 
   3 -13   6       16.46       15.96      1.55 o 
   4 -13   6        6.22        5.48      1.22 o 
   5 -13   6        4.21        5.45      1.47 o 
  -5 -12   6       25.19       27.38      2.05 o 
  -4 -12   6       29.29       23.67      1.82 o 
  -3 -12   6        0.57        0.52      1.37 o 
  -2 -12   6        0.00        1.98      1.35 o 
  -1 -12   6       23.54       25.16      1.91 o 
   0 -12   6       32.76       34.06      1.68 o 
   1 -12   6        0.97       -1.15      0.77 o 
   2 -12   6        4.17        4.48      0.78 o 
   3 -12   6        1.52        2.05      1.11 o 
   4 -12   6        3.52        3.54      1.06 o 
   5 -12   6       39.10       43.14      1.92 o 
   6 -12   6        0.16       -0.07      0.97 o 
  -6 -11   6        3.40        0.48      1.28 o 
  -5 -11   6       17.41       14.52      1.57 o 
  -4 -11   6       26.70       25.12      2.62 o 
  -3 -11   6      251.21      254.13      5.35 o 
  -2 -11   6       21.26       18.26      1.81 o 
  -1 -11   6       85.39       82.49      5.38 o 
   0 -11   6       11.03       10.16      1.34 o 
   1 -11   6       58.73       60.82      2.20 o 
   2 -11   6       10.39        9.58      0.86 o 
   3 -11   6       43.19       45.35      1.95 o 
   4 -11   6        0.65        0.55      1.08 o 
   5 -11   6       12.44       14.52      1.25 o 
   6 -11   6        0.00       -0.48      0.98 o 
   7 -11   6        1.89        1.87      1.01 o 
  -7 -10   6       12.83        7.76      1.33 o 
  -6 -10   6        0.01       -1.94      1.36 o 
  -5 -10   6       46.81       50.31      2.25 o 
  -4 -10   6        0.01        0.89      0.88 o 
  -3 -10   6       17.46       19.10      1.40 o 
  -2 -10   6       28.27       28.36      1.99 o 
  -1 -10   6       39.97       37.30      1.80 o 
   0 -10   6        0.52        0.37      0.69 o 
   1 -10   6        7.03        7.55      1.02 o 
   2 -10   6        0.53        0.67      0.62 o 
   3 -10   6       42.19       48.07      1.88 o 
   4 -10   6       28.24       27.72      1.52 o 
   5 -10   6        2.55        1.18      1.05 o 
   6 -10   6        2.84        3.52      1.01 o 
   7 -10   6       12.62       11.02      1.19 o 
   8 -10   6        3.40        3.19      1.37 o 
  -7  -9   6        0.64       -0.38      0.95 o 
  -6  -9   6      157.89      166.33      3.82 o 
  -5  -9   6        3.35        2.34      0.79 o 
  -4  -9   6      129.14      129.62      2.74 o 
  -3  -9   6        5.33        3.83      0.90 o 
  -2  -9   6       25.71       23.48      1.44 o 
  -1  -9   6        0.09       -0.85      0.74 o 
   0  -9   6       59.16       57.95      1.56 o 
   1  -9   6       11.88       13.77      0.96 o 
   2  -9   6      158.68      163.61      2.73 o 
   3  -9   6       54.75       57.64      1.95 o 
   4  -9   6        0.01       -0.31      0.70 o 
   5  -9   6        5.36        3.54      1.02 o 
   6  -9   6        3.70        3.75      0.95 o 
   7  -9   6        0.03        0.76      1.09 o 
   8  -9   6        0.03        0.22      1.17 o 
  -8  -8   6       44.50       44.97      2.10 o 
  -7  -8   6       19.14       19.74      1.84 o 
  -6  -8   6        2.73        2.51      0.94 o 
  -5  -8   6       31.05       29.00      1.32 o 
  -4  -8   6       66.76       54.43      1.74 o 
  -3  -8   6       71.47       62.54      1.65 o 
  -2  -8   6      154.92      150.78      3.21 o 
  -1  -8   6        4.21        5.45      0.77 o 
   0  -8   6       13.47       13.37      0.87 o 
   1  -8   6     1054.75     1028.02     12.00 o 
   2  -8   6      114.42      111.66      2.07 o 
   3  -8   6       10.79        8.66      0.98 o 
   4  -8   6       12.37       11.78      1.00 o 
   5  -8   6       58.76       61.31      1.75 o 
   6  -8   6       11.21       10.36      1.07 o 
   7  -8   6        3.02        3.70      0.84 o 
   8  -8   6        6.33        5.75      1.31 o 
   9  -8   6        0.45       -0.72      1.57 o 
  -8  -7   6       21.32       20.80      1.48 o 
  -7  -7   6      107.34      110.58      3.37 o 
  -6  -7   6        0.41       -0.63      0.78 o 
  -5  -7   6       58.16       55.64      1.60 o 
  -4  -7   6        1.45        0.71      0.64 o 
  -3  -7   6      188.01      183.22      2.82 o 
  -2  -7   6       52.71       53.35      1.56 o 
  -1  -7   6     1516.13     1462.64     13.65 o 
   0  -7   6      670.19      659.95      7.08 o 
   1  -7   6       19.76       16.91      1.01 o 
   2  -7   6       49.76       50.84      1.33 o 
   3  -7   6       39.55       37.36      1.45 o 
   4  -7   6       11.42       10.66      0.88 o 
   5  -7   6        7.34        6.42      0.90 o 
   6  -7   6       33.09       39.81      1.61 o 
   7  -7   6       28.59       28.39      1.67 o 
   8  -7   6        1.07        1.21      2.40 o 
   9  -7   6        0.82        3.15      1.17 o 
  -9  -6   6        2.36        1.34      1.25 o 
  -8  -6   6        3.76        4.29      1.18 o 
  -7  -6   6        5.30        5.26      1.36 o 
  -6  -6   6       41.81       33.56      1.98 o 
  -5  -6   6       31.86       30.86      1.23 o 
  -4  -6   6      207.02      213.94      3.40 o 
  -3  -6   6       33.86       34.12      1.19 o 
  -2  -6   6        6.82       12.21      0.69 o 
  -1  -6   6      531.73      500.01      4.62 o 
   0  -6   6      264.62      275.22      3.04 o 
   1  -6   6      115.97      119.06      2.43 o 
   2  -6   6        0.07       -0.23      0.41 o 
   3  -6   6       61.53       60.25      1.64 o 
   4  -6   6        6.68        6.17      0.86 o 
   5  -6   6       24.82       24.29      1.27 o 
   6  -6   6       11.79       12.74      0.98 o 
   7  -6   6        4.68        2.83      2.08 o 
   8  -6   6        0.08        1.81      5.81 o 
   9  -6   6        7.09        6.72      2.00 o 
  -9  -5   6       25.72       23.68      1.43 o 
  -8  -5   6       58.18       63.97      2.46 o 
  -7  -5   6       17.10       15.01      1.43 o 
  -6  -5   6       41.32       40.26      2.00 o 
  -5  -5   6       78.10       78.77      1.68 o 
  -4  -5   6      154.89      141.19      2.50 o 
  -3  -5   6     2762.07     2648.19     26.46 o 
  -2  -5   6        1.21        4.57      0.49 o 
  -1  -5   6      189.53      199.16      2.10 o 
   0  -5   6      312.71      297.48      3.14 o 
   1  -5   6       18.99       14.69      0.76 o 
   2  -5   6      233.99      224.88      4.33 o 
   3  -5   6      113.37      108.35      2.58 o 
   4  -5   6       17.74       17.46      0.91 o 
   5  -5   6       12.41       15.25      0.99 o 
   6  -5   6        0.30       -1.49      1.63 o 
   7  -5   6        2.14        2.00      1.33 o 
   8  -5   6        2.92        2.59      0.92 o 
   9  -5   6        0.85        2.42      2.04 o 
  10  -5   6        1.97        3.20      1.22 o 
  -9  -4   6        9.56       12.31      1.07 o 
  -8  -4   6       40.89       40.16      1.91 o 
  -7  -4   6      137.10      133.28      3.40 o 
  -6  -4   6       13.57       11.80      1.51 o 
  -5  -4   6       89.85       86.91      2.21 o 
  -4  -4   6        0.01        1.98      0.67 o 
  -3  -4   6      447.26      420.47      5.45 o 
  -2  -4   6     1450.31     1421.76     12.71 o 
  -1  -4   6        1.98        1.03      0.33 o 
   0  -4   6       35.34       44.33      0.94 o 
   1  -4   6      103.69      102.09      1.84 o 
   2  -4   6       34.06       30.99      0.87 o 
   3  -4   6      215.10      112.86      4.09 o 
   4  -4   6      196.53      185.98      4.87 o 
   5  -4   6      113.00      115.01      2.34 o 
   6  -4   6        0.24       -0.01      0.43 o 
   7  -4   6       59.33       58.03      2.13 o 
   8  -4   6       44.67       46.71      1.71 o 
   9  -4   6        0.21       -0.42      1.21 o 
  10  -4   6        0.03        6.23      3.46 o 
 -10  -3   6        6.50        5.18      1.24 o 
  -9  -3   6        9.21       10.32      1.09 o 
  -8  -3   6       17.92       18.73      1.22 o 
  -7  -3   6       16.76       17.33      2.25 o 
  -6  -3   6      213.23      200.39      4.26 o 
  -5  -3   6      413.41      397.10      5.92 o 
  -4  -3   6      636.80      598.66      7.23 o 
  -3  -3   6      510.75      487.71      5.62 o 
  -2  -3   6        3.32        2.45      0.38 o 
  -1  -3   6      233.14      268.12      2.86 o 
   0  -3   6     1601.19     1495.38     13.55 o 
   1  -3   6       34.49       29.41      0.95 o 
   2  -3   6     1235.61     1346.63     13.44 o 
   3  -3   6       60.31       60.46      1.69 o 
   4  -3   6       10.87       11.68      0.98 o 
   5  -3   6       28.42       29.68      0.88 o 
   6  -3   6      116.26      115.64      2.10 o 
   7  -3   6        8.26        7.71      0.78 o 
   8  -3   6        3.56        4.47      1.60 o 
   9  -3   6        4.59       10.62      3.48 o 
  10  -3   6        7.89        6.68      1.38 o 
 -10  -2   6       36.41       34.75      1.59 o 
  -9  -2   6       12.89       11.79      1.18 o 
  -8  -2   6       72.16       78.13      2.00 o 
  -7  -2   6       27.11       25.95      1.58 o 
  -6  -2   6        3.83        3.90      0.82 o 
  -5  -2   6      621.39      585.16      8.07 o 
  -4  -2   6     1861.74     1815.40     20.02 o 
  -3  -2   6     1243.98     1289.56     13.37 o 
  -2  -2   6      792.39      881.55      9.34 o 
  -1  -2   6       98.28       85.92      1.23 o 
   0  -2   6       30.71       29.06      0.86 o 
   1  -2   6     3065.53     3282.15     36.12 o 
   2  -2   6        1.25        6.11      0.49 o 
   3  -2   6        0.51        3.91      0.50 o 
   4  -2   6        0.97        0.51      0.60 o 
   5  -2   6      108.13      117.16      1.69 o 
   6  -2   6       16.49       18.18      1.02 o 
   7  -2   6        3.38        2.56      0.99 o 
   8  -2   6       38.62       35.26      2.07 o 
   9  -2   6        0.21        0.94      2.56 o 
  10  -2   6        8.54        8.42      1.34 o 
 -10  -1   6        1.69       -0.78      1.09 o 
  -9  -1   6       26.77       25.29      1.50 o 
  -8  -1   6       15.15       11.01      0.89 o 
  -7  -1   6       21.56       25.28      1.99 o 
  -6  -1   6       90.54       84.11      2.00 o 
  -5  -1   6       50.67       51.22      1.57 o 
  -4  -1   6      275.73      270.65      3.54 o 
  -3  -1   6      487.38      543.45      6.00 o 
  -2  -1   6       62.44       56.74      1.22 o 
  -1  -1   6       42.27       38.27      0.88 o 
   0  -1   6     5326.34     6005.84     65.17 o 
   1  -1   6      174.18      178.26      2.43 o 
   2  -1   6       83.24       93.38      1.56 o 
   3  -1   6      623.92      667.74      9.36 o 
   4  -1   6       48.44       37.45      1.55 o 
   5  -1   6       29.87       32.69      0.74 o 
   6  -1   6        5.49        4.68      1.09 o 
   7  -1   6        1.91        2.26      0.94 o 
   8  -1   6       55.86       57.74      6.24 o 
   9  -1   6       17.16       16.32      1.54 o 
  10  -1   6       10.98       11.39      1.44 o 
 -10   0   6        0.51        1.05      1.06 o 
  -9   0   6        1.78        1.38      1.11 o 
  -8   0   6        1.30        0.20      0.93 o 
  -7   0   6        2.12        5.77      1.02 o 
  -6   0   6       97.87      102.16      2.45 o 
  -5   0   6     1881.70     1856.59     32.07 o 
  -4   0   6      543.66      578.38      9.11 o 
  -3   0   6        1.47        2.31      0.39 o 
  -2   0   6       25.89       20.37      0.67 o 
  -1   0   6     2480.33     2746.25     30.12 o 
   0   0   6      571.23      529.16      7.04 o 
   1   0   6     4124.25     4501.47     46.29 o 
   2   0   6       10.97        8.97      0.77 o 
   3   0   6      118.17      121.18      2.23 o 
   4   0   6      243.33      266.11      3.56 o 
   5   0   6        5.99        6.57      0.47 o 
   6   0   6      361.36      342.62      7.60 o 
   7   0   6       68.75       75.03      2.73 o 
   8   0   6       12.68       12.75      4.02 o 
   9   0   6        0.12        0.28      0.95 o 
  10   0   6        5.71        7.26      1.32 o 
 -10   1   6        0.03        0.29      1.04 o 
  -9   1   6       18.74       16.36      1.25 o 
  -8   1   6       15.41       18.04      1.20 o 
  -7   1   6       13.72       15.94      1.11 o 
  -6   1   6       32.99       32.42      1.28 o 
  -5   1   6        9.45        9.62      1.32 o 
  -4   1   6      589.03      556.11      8.73 o 
  -3   1   6        1.79        1.72      0.29 o 
  -2   1   6      666.11      825.93      9.56 o 
  -1   1   6       43.72       49.72      1.10 o 
   0   1   6      906.90      952.64     14.32 o 
   1   1   6      326.26      305.13      5.10 o 
   2   1   6     2229.41     2203.63     23.25 o 
   3   1   6       72.51       71.57      1.56 o 
   4   1   6      460.62      485.32      4.96 o 
   5   1   6       18.95       20.23      0.55 o 
   6   1   6       11.08       11.04      1.31 o 
   7   1   6        2.43        2.04      2.27 o 
   8   1   6       14.29       11.33      1.36 o 
   9   1   6        1.90        3.10      1.16 o 
  10   1   6        0.04        1.47      1.14 o 
  11   1   6        1.48        1.20      1.29 o 
 -10   2   6        2.28        2.03      1.14 o 
  -9   2   6       67.12       72.75      2.72 o 
  -8   2   6      184.27      212.98      4.96 o 
  -7   2   6      275.95      261.34      3.96 o 
  -6   2   6        4.06        3.37      0.63 o 
  -5   2   6       27.07       23.27      1.50 o 
  -4   2   6       30.65       34.24      1.13 o 
  -3   2   6       14.30       22.36      0.68 o 
  -2   2   6        0.57        1.41      0.35 o 
  -1   2   6     5555.02     6026.18     65.36 o 
   0   2   6        7.65       13.03      0.80 o 
   1   2   6       73.68       76.91      1.81 o 
   2   2   6      156.45      168.64      2.28 o 
   3   2   6      957.07      967.15     20.40 o 
   4   2   6        7.30        1.79      0.31 o 
   5   2   6      232.92      254.77      2.78 o 
   6   2   6       83.94       82.70      1.40 o 
   7   2   6        0.70        0.98      0.94 o 
   8   2   6       37.55       30.37      2.11 o 
   9   2   6       16.67       19.08      1.84 o 
  10   2   6       12.07       13.46      1.73 o 
  11   2   6        6.06        8.06      1.57 o 
 -10   3   6        0.00        0.01      1.04 o 
  -9   3   6        5.71        6.99      1.24 o 
  -8   3   6       40.41       42.94      1.64 o 
  -7   3   6       49.08       48.85      1.54 o 
  -6   3   6      111.30      106.98      2.06 o 
  -5   3   6       82.86       71.17      4.21 o 
  -4   3   6      148.78       57.50      2.68 o 
  -3   3   6      106.63      110.70      1.48 o 
  -2   3   6      125.16      146.96      1.95 o 
  -1   3   6      706.23      777.27      8.95 o 
   0   3   6     4313.87     4289.14     61.60 o 
   1   3   6      697.20      780.66     11.88 o 
   2   3   6     1716.01     1848.12     20.88 o 
   3   3   6       24.57       30.97      0.82 o 
   4   3   6       66.49       69.77      1.34 o 
   5   3   6      152.85      164.42      2.14 o 
   6   3   6       82.31       77.41      1.43 o 
   7   3   6        3.07        2.85      1.68 o 
   8   3   6        7.71       11.70      0.97 o 
   9   3   6        2.13        3.78      0.85 o 
  10   3   6        0.45        0.68      0.83 o 
  11   3   6        0.07       -0.40      0.87 o 
 -10   4   6       96.05      112.44      4.89 o 
  -9   4   6        7.38       10.03      1.28 o 
  -8   4   6       48.34       50.92      1.65 o 
  -7   4   6        2.46        0.39      0.50 o 
  -6   4   6        2.49        0.69      0.48 o 
  -5   4   6       38.04       40.39      2.04 o 
  -3   4   6        1.30        3.59      0.32 o 
  -2   4   6      655.39      721.70      7.62 o 
  -1   4   6       48.89       55.67      1.30 o 
   0   4   6      708.05      774.53     11.84 o 
   1   4   6     2298.19     2545.14     37.01 o 
   2   4   6     3424.95     3742.58     41.02 o 
   3   4   6      310.01      354.83      4.22 o 
   4   4   6      934.22     1001.13     13.59 o 
   5   4   6       12.06       11.13      0.69 o 
   6   4   6        0.00       -0.11      0.29 o 
   7   4   6      125.96      139.81      2.29 o 
   8   4   6      120.25      113.51      2.95 o 
   9   4   6        2.51        1.69      0.87 o 
  10   4   6        2.48        1.81      1.15 o 
  11   4   6        0.28        0.98      0.82 o 
 -10   5   6       32.52       34.16      3.22 o 
  -9   5   6        4.58        3.47      1.07 o 
  -8   5   6        1.08       -0.28      0.61 o 
  -7   5   6       22.09       21.71      0.91 o 
  -6   5   6       10.98       13.31      0.79 o 
  -5   5   6        2.03        4.11      0.94 o 
  -3   5   6      965.04     1006.08      9.90 o 
  -2   5   6       21.71       25.91      0.77 o 
  -1   5   6     2224.91     2331.02     23.39 o 
   0   5   6      176.07      193.95      2.47 o 
   1   5   6       65.03       82.00      1.73 o 
   2   5   6       21.50       22.73      0.86 o 
   3   5   6     1294.33     1537.61     18.91 o 
   4   5   6       38.73       34.61      2.99 o 
   6   5   6       53.08       51.22      1.36 o 
   7   5   6       30.13       36.01      1.43 o 
   8   5   6       10.61       11.87      1.19 o 
   9   5   6        9.29        8.55      0.94 o 
  10   5   6        1.28        0.84      0.92 o 
 -10   6   6        2.87        0.56      1.12 o 
  -9   6   6        2.86        1.64      1.02 o 
  -8   6   6       23.53       24.17      1.15 o 
  -7   6   6        5.69        6.75      0.61 o 
  -6   6   6       67.31       70.58      2.05 o 
  -5   6   6      739.75      746.83     11.12 o 
  -3   6   6       87.05       98.52      2.13 o 
  -2   6   6      992.68     1068.80     11.10 o 
  -1   6   6      394.91      441.17      4.96 o 
   0   6   6     2349.20     2407.43     20.99 o 
   1   6   6        7.39        6.53      0.95 o 
   2   6   6      976.59     1098.16     12.67 o 
   3   6   6       13.05       12.02      0.62 o 
   4   6   6      109.00      106.51      2.53 o 
   5   6   6       15.55       17.47      1.49 o 
   6   6   6     1789.79     1673.45     20.87 o 
   7   6   6       27.64       29.51      1.03 o 
   8   6   6      142.32      131.74      3.00 o 
   9   6   6        5.44        4.68      1.38 o 
  10   6   6        8.53        8.38      1.09 o 
 -10   7   6        0.01       -1.28      1.23 o 
  -9   7   6        2.11        3.57      1.03 o 
  -8   7   6        8.46        8.10      0.80 o 
  -7   7   6        6.35        6.39      1.08 o 
  -6   7   6       83.28       91.77      1.96 o 
  -5   7   6       31.06       31.36      1.23 o 
  -4   7   6      758.40      731.72     11.36 o 
  -3   7   6      319.18      318.98      4.04 o 
  -2   7   6      213.26      226.93      2.72 o 
  -1   7   6      142.57      158.05      2.09 o 
   0   7   6      245.30      253.77      2.74 o 
   1   7   6     1492.15     1660.57     14.62 o 
   2   7   6     1331.78     1250.48     13.04 o 
   3   7   6       21.21       22.02      0.85 o 
   4   7   6        3.00        2.58      0.48 o 
   5   7   6       20.25       35.57      1.29 o 
   6   7   6       43.39       43.64      1.30 o 
   7   7   6      141.04      130.86      2.29 o 
   8   7   6        2.96        1.17      0.65 o 
   9   7   6        0.06       -0.84      0.78 o 
  10   7   6        0.67        0.19      0.81 o 
  -9   8   6        6.16        6.03      1.32 o 
  -8   8   6        0.40        1.78      0.69 o 
  -7   8   6      140.80      136.71      2.51 o 
  -6   8   6        0.47        0.34      0.90 o 
  -5   8   6       29.32       30.65      1.22 o 
  -4   8   6      104.44      103.23      2.16 o 
  -3   8   6        4.77        4.92      0.44 o 
  -2   8   6      115.53      118.32      1.90 o 
  -1   8   6      192.87      222.06      2.94 o 
   0   8   6      377.83      413.82      3.92 o 
   1   8   6       45.56       55.69      1.03 o 
   2   8   6        6.86        5.75      0.52 o 
   3   8   6      173.34      177.33      2.79 o 
   4   8   6     1456.62     1406.19     15.93 o 
   5   8   6      135.67      138.01      2.56 o 
   6   8   6      252.47      232.62      3.97 o 
   7   8   6       17.46       17.29      0.97 o 
   8   8   6        0.01       -1.05      0.53 o 
   9   8   6       50.78       49.59      1.94 o 
  10   8   6       13.63       16.37      1.46 o 
  -9   9   6        2.75        2.29      1.24 o 
  -8   9   6       18.90       17.54      1.13 o 
  -7   9   6       18.72       15.87      0.93 o 
  -6   9   6       45.20       48.42      1.95 o 
  -5   9   6       44.90       46.67      1.49 o 
  -4   9   6       65.14       69.66      1.79 o 
  -3   9   6       89.57       98.40      1.74 o 
  -2   9   6        0.23       -0.28      0.41 o 
  -1   9   6      279.85      277.71      3.59 o 
   0   9   6     1458.12     1426.94     12.02 o 
   1   9   6      393.54      393.27      3.85 o 
   2   9   6      107.29      104.69      1.64 o 
   3   9   6       10.39       13.59      0.77 o 
   4   9   6       69.62       75.74      1.79 o 
   5   9   6      374.71      332.15      5.02 o 
   6   9   6        0.48       -0.20      0.57 o 
   7   9   6       89.02       78.47      1.89 o 
   8   9   6        0.01        1.85      0.64 o 
   9   9   6        6.10        7.96      0.91 o 
  10   9   6       11.01        9.32      1.35 o 
  -9  10   6        0.01        0.72      1.07 o 
  -8  10   6        5.01        6.34      0.94 o 
  -7  10   6        7.15        7.38      0.89 o 
  -6  10   6        2.93        3.54      0.78 o 
  -5  10   6        0.00       -0.37      0.59 o 
  -4  10   6      225.40      225.79      3.86 o 
  -3  10   6      291.28      305.99      4.10 o 
  -2  10   6      226.58      239.52      3.50 o 
  -1  10   6       31.39       28.91      1.14 o 
   0  10   6       29.77       35.02      1.16 o 
   1  10   6       58.41       59.42      1.21 o 
   2  10   6       54.31       44.34      1.23 o 
   3  10   6       12.55       16.61      0.91 o 
   4  10   6        4.16        3.03      0.72 o 
   5  10   6       26.95       26.20      1.27 o 
   6  10   6      123.07      120.27      2.28 o 
   7  10   6      190.91      199.42      3.13 o 
   8  10   6       11.27       12.33      0.93 o 
   9  10   6       14.59       10.28      0.97 o 
  -8  11   6        7.17        6.80      1.02 o 
  -7  11   6       34.80       36.73      1.43 o 
  -6  11   6        0.00       -0.42      0.67 o 
  -5  11   6       16.00       15.57      1.09 o 
  -4  11   6       49.26       48.49      1.69 o 
  -3  11   6        2.96        2.23      0.59 o 
  -2  11   6        0.90        0.41      0.54 o 
  -1  11   6      379.80      371.71      5.07 o 
   0  11   6       14.88       12.61      0.79 o 
   1  11   6       55.85       53.82      1.39 o 
   2  11   6      272.41      246.70      3.24 o 
   3  11   6       64.46       58.52      1.51 o 
   4  11   6       79.71       63.73      1.71 o 
   5  11   6      332.32      315.98      4.33 o 
   6  11   6        0.14       -0.07      0.61 o 
   7  11   6        0.00        0.24      0.68 o 
   8  11   6        3.90        2.55      1.09 o 
   9  11   6        1.22        0.93      0.84 o 
  -8  12   6        1.70        0.03      0.89 o 
  -7  12   6        4.17        4.51      0.86 o 
  -6  12   6        1.42        1.25      0.96 o 
  -5  12   6       68.79       68.97      2.07 o 
  -4  12   6       19.69       15.56      1.18 o 
  -3  12   6        0.10       -0.39      0.50 o 
  -2  12   6        1.06        0.66      0.64 o 
  -1  12   6       17.68       14.24      0.99 o 
   0  12   6      157.12      155.78      2.89 o 
   1  12   6       37.75       31.26      1.47 o 
   2  12   6      221.32      210.28      3.28 o 
   3  12   6       11.24       16.39      1.03 o 
   4  12   6      221.14      223.78      4.63 o 
   5  12   6        1.17        0.43      0.53 o 
   6  12   6       12.48       11.98      1.06 o 
   7  12   6        1.45        2.18      0.84 o 
   8  12   6        0.41       -0.25      0.82 o 
   9  12   6        0.21       -0.40      1.65 o 
  -8  13   6        0.08       -1.62      0.93 o 
  -7  13   6        3.12        3.27      0.86 o 
  -6  13   6        5.47        4.41      0.92 o 
  -5  13   6       51.43       54.22      2.00 o 
  -4  13   6      136.03      142.72      4.47 o 
  -3  13   6        9.97        7.20      0.74 o 
  -2  13   6       32.76       32.23      1.55 o 
  -1  13   6       55.52       54.90      2.42 o 
   0  13   6      568.40      584.06      8.55 o 
   1  13   6      118.33      116.34      5.24 o 
   2  13   6      587.50      577.82     10.12 o 
   3  13   6       69.48       69.01      2.68 o 
   4  13   6       16.83       16.93      1.37 o 
   5  13   6        5.30        4.34      0.84 o 
   6  13   6       38.96       40.03      1.99 o 
   7  13   6        2.95        0.92      0.90 o 
   8  13   6       12.90       11.59      1.31 o 
  -7  14   6        0.16        0.23      0.96 o 
  -6  14   6        2.76        2.84      0.97 o 
  -5  14   6        0.48       -0.61      0.90 o 
  -4  14   6        8.38        9.48      1.21 o 
  -3  14   6        1.14        0.91      0.58 o 
  -2  14   6       37.58       41.25      1.60 o 
  -1  14   6        8.41       10.27      0.95 o 
   0  14   6      273.27      279.27      5.93 o 
   1  14   6        0.06        5.45      1.83 o 
   2  14   6       13.56       13.99      1.52 o 
   3  14   6      146.51      143.15      4.53 o 
   4  14   6        3.19        1.08      1.08 o 
   5  14   6       38.93       35.02      1.62 o 
   6  14   6        1.72        1.28      0.92 o 
   7  14   6        6.15        8.59      1.29 o 
  -6  15   6       14.82       13.03      1.70 o 
  -5  15   6       10.24        8.83      1.19 o 
  -4  15   6       23.37       21.43      1.52 o 
  -3  15   6       20.35       19.76      1.47 o 
  -2  15   6       63.05       66.84      1.91 o 
  -1  15   6      181.98      176.85      3.74 o 
   0  15   6      226.84      225.43      5.21 o 
   1  15   6       10.44        8.64      2.10 o 
   2  15   6       30.84       26.37      3.01 o 
   3  15   6        1.23        0.90      1.08 o 
   4  15   6       36.61       32.61      2.98 o 
   5  15   6       12.76       16.19      1.19 o 
   6  15   6       18.27       18.66      1.69 o 
   7  15   6        0.08       -2.03      1.01 o 
  -6  16   6        2.34        3.70      1.24 o 
  -5  16   6        9.72        9.47      1.27 o 
  -4  16   6       23.05       23.15      1.64 o 
  -3  16   6       17.19       17.89      1.52 o 
  -2  16   6       41.46       38.98      1.70 o 
  -1  16   6        0.03        1.44      1.43 o 
   0  16   6        5.75        7.24      1.55 o 
   1  16   6        0.44        1.75      1.68 o 
   2  16   6       30.77       42.78      3.66 o 
   3  16   6        6.22        5.92      1.86 o 
   4  16   6        0.71        3.28      1.68 o 
   5  16   6        5.30        2.70      1.25 o 
   6  16   6        2.09       -2.07      1.64 o 
  -5  17   6        2.08        2.32      1.27 o 
  -4  17   6        0.94        1.90      1.12 o 
  -3  17   6       16.73       16.60      1.83 o 
  -2  17   6        0.14        0.71      0.94 o 
  -1  17   6        3.91        5.28      1.30 o 
   0  17   6        0.32        0.62      1.33 o 
   1  17   6        8.12        7.52      2.07 o 
   2  17   6        3.77        5.75      2.13 o 
   3  17   6       24.52       32.17      3.47 o 
   4  17   6        6.48       -0.78      1.65 o 
   5  17   6        0.03       -3.37      1.68 o 
  -3  18   6        0.15       -1.21      1.32 o 
  -2  18   6        1.01       -0.77      0.97 o 
  -1  18   6       41.78       45.58      2.75 o 
   0  18   6       12.53        9.08      2.02 o 
   1  18   6        2.38        0.78      1.91 o 
   2  18   6       11.67        9.31      2.44 o 
   3  18   6        0.42        1.55      2.23 o 
   4  18   6        1.52       -2.57      1.29 o 
  -1  19   6        0.06       -1.78      2.04 o 
   0  19   6        8.53        6.85      2.03 o 
   1  19   6        0.02       -2.29      1.59 o 
  -2 -14   7        1.16       -1.75      1.43 o 
  -1 -14   7        3.36        0.87      1.49 o 
   0 -14   7        0.57       -0.23      1.14 o 
   1 -14   7       16.81       16.79      1.50 o 
   2 -14   7       13.03       14.51      2.26 o 
   3 -14   7        0.07       -1.17      1.14 o 
  -4 -13   7       14.74       12.61      2.04 o 
  -3 -13   7        6.06        3.18      1.59 o 
  -2 -13   7       48.99       45.75      2.90 o 
  -1 -13   7        1.55       -0.55      1.29 o 
   0 -13   7       23.77       21.46      1.64 o 
   1 -13   7       13.01        8.03      1.28 o 
   2 -13   7       17.69       18.90      2.22 o 
   3 -13   7        5.86        5.68      1.35 o 
   4 -13   7        0.65       -0.11      1.07 o 
  -5 -12   7       42.45       37.07      2.97 o 
  -4 -12   7        4.13        3.74      1.34 o 
  -3 -12   7        0.84        2.24      1.41 o 
  -2 -12   7       12.10       15.85      3.65 o 
  -1 -12   7      133.42      150.04      4.22 o 
   0 -12   7        0.23        0.66      1.02 o 
   1 -12   7        4.00        3.37      1.01 o 
   2 -12   7        0.18       -0.92      0.68 o 
   3 -12   7       31.54       35.45      1.94 o 
   4 -12   7        2.79        2.26      1.10 o 
   5 -12   7       58.87       63.94      2.31 o 
   6 -12   7        1.00        3.27      1.62 o 
  -6 -11   7        0.03       -0.46      1.83 o 
  -5 -11   7       58.34       50.89      3.45 o 
  -4 -11   7       76.20       72.78      2.84 o 
  -3 -11   7      107.13      123.96      4.18 o 
  -2 -11   7       23.19       20.09      1.93 o 
  -1 -11   7       27.54       26.88      1.96 o 
   0 -11   7       31.37       27.15      1.68 o 
   1 -11   7       36.49       35.74      1.66 o 
   2 -11   7       21.86       21.81      1.20 o 
   3 -11   7       98.28      100.95      2.80 o 
   4 -11   7        5.98        8.75      1.21 o 
   5 -11   7        5.58        4.13      1.08 o 
   6 -11   7        1.05       -0.12      1.09 o 
  -6 -10   7       19.99       11.83      1.74 o 
  -5 -10   7        0.06       -0.37      1.07 o 
  -4 -10   7       52.99       60.85      2.28 o 
  -3 -10   7       24.70       24.89      1.82 o 
  -2 -10   7       32.64       26.16      2.26 o 
  -1 -10   7        8.04        6.13      1.29 o 
   0 -10   7        4.14        4.24      0.93 o 
   1 -10   7       73.62       84.47      2.22 o 
   2 -10   7        0.01        1.99      0.70 o 
   3 -10   7      119.53      116.53      4.05 o 
   4 -10   7        0.14       -0.16      0.85 o 
   5 -10   7        3.18        1.00      0.89 o 
   6 -10   7        3.26        4.27      1.56 o 
   7 -10   7        0.48        1.23      1.34 o 
  -7  -9   7       32.93       28.96      1.92 o 
  -6  -9   7        8.42        9.83      1.50 o 
  -5  -9   7      159.97      171.94      3.28 o 
  -4  -9   7        2.73        2.26      0.91 o 
  -3  -9   7       19.26       15.90      1.31 o 
  -2  -9   7       12.02       14.58      1.62 o 
  -1  -9   7      192.84      185.36      3.85 o 
   0  -9   7       10.52        7.96      0.88 o 
   1  -9   7      609.35      605.83      7.38 o 
   2  -9   7        4.91        5.08      0.74 o 
   3  -9   7       19.84       19.02      1.35 o 
   4  -9   7       35.95       38.04      1.68 o 
   5  -9   7        1.26       -1.16      0.76 o 
   6  -9   7        4.07        3.29      1.01 o 
   7  -9   7        0.24        0.90      1.00 o 
   8  -9   7        0.01        1.01      1.22 o 
  -7  -8   7        0.01       -0.31      0.95 o 
  -6  -8   7        8.74        7.56      1.19 o 
  -5  -8   7       62.44       65.78      1.91 o 
  -4  -8   7       21.91       23.15      1.31 o 
  -3  -8   7      237.72      226.75      3.73 o 
  -2  -8   7        0.42        0.50      0.81 o 
  -1  -8   7        3.16        2.16      0.80 o 
   0  -8   7        0.11        1.07      0.65 o 
   1  -8   7      300.83      325.92      4.47 o 
   2  -8   7       23.70       27.20      1.23 o 
   3  -8   7        2.29        1.99      0.88 o 
   4  -8   7        9.10        7.83      0.97 o 
   5  -8   7       10.00        9.79      0.97 o 
   6  -8   7       19.89       20.52      1.41 o 
   7  -8   7        0.74        1.20      1.00 o 
   8  -8   7        0.71        1.19      1.70 o 
  -8  -7   7       66.26       73.33      3.49 o 
  -7  -7   7        1.16       -0.13      0.94 o 
  -6  -7   7        8.39       10.49      1.20 o 
  -5  -7   7        7.92        6.68      0.82 o 
  -4  -7   7       92.66       92.21      2.19 o 
  -3  -7   7        9.33        9.10      0.81 o 
  -2  -7   7      143.81      151.04      3.97 o 
  -1  -7   7      418.56      393.21      4.84 o 
   0  -7   7      291.52      300.43      3.83 o 
   1  -7   7       89.25       93.84      1.88 o 
   2  -7   7      174.04      178.75      2.79 o 
   3  -7   7       27.80       26.40      1.35 o 
   4  -7   7       68.12       72.15      2.56 o 
   5  -7   7       13.20       12.68      1.17 o 
   6  -7   7        4.35        5.94      0.95 o 
   7  -7   7        2.18        2.27      0.76 o 
   8  -7   7        0.74       -1.06      1.08 o 
   9  -7   7        3.44        3.69      2.42 o 
  -8  -6   7        7.27       10.60      1.23 o 
  -7  -6   7       13.28       14.97      1.57 o 
  -6  -6   7      250.00      246.69      6.20 o 
  -5  -6   7      181.53      173.83      2.98 o 
  -4  -6   7       45.86       44.17      1.52 o 
  -3  -6   7       45.62       43.44      1.39 o 
  -2  -6   7       13.10       16.38      0.90 o 
  -1  -6   7     2428.13     2326.89     22.01 o 
   0  -6   7      557.19      568.84      6.23 o 
   1  -6   7      279.39      307.52      3.77 o 
   2  -6   7       68.23       65.21      1.49 o 
   3  -6   7       29.79       25.06      1.23 o 
   4  -6   7        5.20        4.91      0.75 o 
   5  -6   7       84.95       87.78      2.30 o 
   6  -6   7        1.64        2.40      0.80 o 
   7  -6   7        4.61        3.61      0.91 o 
   8  -6   7        0.02       -0.83      1.91 o 
   9  -6   7       18.50       22.30      3.19 o 
  -9  -5   7       18.52       20.19      1.64 o 
  -8  -5   7        3.37        3.08      1.04 o 
  -7  -5   7        7.88        7.72      1.05 o 
  -6  -5   7        8.75        6.80      0.97 o 
  -5  -5   7      418.69      398.08      5.32 o 
  -4  -5   7      161.06      151.57      2.71 o 
  -3  -5   7       31.16       36.58      1.24 o 
  -2  -5   7      376.71      368.00      4.01 o 
  -1  -5   7        4.39        3.84      0.51 o 
   0  -5   7       59.33       61.76      1.27 o 
   1  -5   7      292.24      299.33      4.00 o 
   2  -5   7       26.62       23.87      0.92 o 
   3  -5   7        9.78       11.31      0.87 o 
   4  -5   7      192.94      209.21      3.83 o 
   5  -5   7        1.78       -0.28      1.07 o 
   6  -5   7        6.16        6.07      0.84 o 
   7  -5   7       32.07       31.97      1.76 o 
   8  -5   7        8.69        9.05      1.22 o 
   9  -5   7        0.00        0.35      1.31 o 
  -9  -4   7       25.37       29.46      1.56 o 
  -8  -4   7       33.07       30.51      1.57 o 
  -7  -4   7        1.58        1.18      0.79 o 
  -6  -4   7       36.18       37.91      1.79 o 
  -5  -4   7       25.22       21.37      0.96 o 
  -4  -4   7       23.16       25.02      1.11 o 
  -3  -4   7      355.56      321.41      4.05 o 
  -2  -4   7      370.97      392.96      4.13 o 
  -1  -4   7     1385.82     1432.64     11.44 o 
   0  -4   7      203.94      204.05      2.93 o 
   1  -4   7        8.83        6.81      0.59 o 
   2  -4   7      103.94      100.14      2.20 o 
   3  -4   7      333.92      342.30      6.54 o 
   4  -4   7      196.16      196.03      3.56 o 
   5  -4   7       32.00       36.79      1.72 o 
   6  -4   7        3.00        2.33      0.83 o 
   7  -4   7        2.24        2.23      1.34 o 
   8  -4   7       11.72        9.56      1.11 o 
   9  -4   7        0.38        2.04      1.43 o 
  10  -4   7        1.21        0.81      1.29 o 
  -9  -3   7        2.49        2.87      0.85 o 
  -8  -3   7        1.00        1.01      0.77 o 
  -7  -3   7      105.84      104.53      2.51 o 
  -6  -3   7        1.01        0.53      0.68 o 
  -5  -3   7      258.79      266.48      4.48 o 
  -4  -3   7        6.40        7.04      0.70 o 
  -3  -3   7        6.31        6.05      0.67 o 
  -2  -3   7     1707.70     1676.19     14.86 o 
  -1  -3   7      362.29      391.78      3.74 o 
   0  -3   7      625.52      616.04      5.68 o 
   1  -3   7        0.81        2.52      0.48 o 
   2  -3   7      624.53      675.64      7.87 o 
   3  -3   7       56.27       59.82      2.77 o 
   4  -3   7      144.02      143.66      9.13 o 
   5  -3   7      105.21      110.84      2.33 o 
   6  -3   7       30.28       34.73      1.26 o 
   7  -3   7        2.74        4.35      0.87 o 
   8  -3   7        6.84        4.73      0.92 o 
   9  -3   7       22.57       25.33      2.12 o 
  10  -3   7        1.70        2.56      1.22 o 
  -9  -2   7       22.64       22.51      1.23 o 
  -8  -2   7        2.00        2.28      0.75 o 
  -7  -2   7        5.10        3.85      0.78 o 
  -6  -2   7       34.66       29.91      1.40 o 
  -5  -2   7      580.20      608.14      8.48 o 
  -4  -2   7      553.47      537.23      6.60 o 
  -3  -2   7      902.68      908.31     10.55 o 
  -2  -2   7        2.71        4.00      0.41 o 
  -1  -2   7       78.80       79.00      1.24 o 
   0  -2   7       32.21       25.29      0.74 o 
   1  -2   7        5.65        4.05      0.40 o 
   2  -2   7      202.28      207.72      2.94 o 
   3  -2   7      504.10      573.32     15.69 o 
   5  -2   7       85.53       86.33      1.53 o 
   6  -2   7      230.23      230.76      3.27 o 
   7  -2   7       28.07       31.29      1.45 o 
   8  -2   7        4.69        3.95      0.80 o 
   9  -2   7        0.73        2.47      1.19 o 
  10  -2   7        0.06        1.73      1.26 o 
 -10  -1   7        0.58       -0.94      0.95 o 
  -9  -1   7        1.86        2.63      0.69 o 
  -8  -1   7       26.65       22.68      1.23 o 
  -7  -1   7       35.48       35.08      1.53 o 
  -6  -1   7        1.09        1.61      0.71 o 
  -5  -1   7       28.71       28.90      1.43 o 
  -4  -1   7      459.52      472.44      5.83 o 
  -3  -1   7        3.88        0.33      0.42 o 
  -2  -1   7      855.71      832.23      8.16 o 
  -1  -1   7       37.21       33.34      0.77 o 
   0  -1   7       25.98       30.68      0.81 o 
   1  -1   7       55.43       62.31      1.37 o 
   2  -1   7     1076.96     1157.90     12.73 o 
   3  -1   7       17.79       19.62      1.24 o 
   5  -1   7        0.06        0.78      0.39 o 
   6  -1   7       20.59       20.37      0.70 o 
   7  -1   7       97.43      100.60      2.37 o 
   8  -1   7        1.49        0.98      1.10 o 
   9  -1   7        2.73        2.89      1.23 o 
  10  -1   7        4.37        2.74      1.31 o 
 -10   0   7        8.23        7.31      1.93 o 
  -9   0   7        2.11        1.62      0.86 o 
  -8   0   7       43.95       41.96      1.94 o 
  -7   0   7      270.41      282.41      4.50 o 
  -6   0   7     1290.51     1318.30     19.57 o 
  -5   0   7        0.02        1.31      1.48 o 
  -4   0   7      233.73      227.59      3.15 o 
  -3   0   7       52.16       49.55      1.12 o 
  -2   0   7      134.64      114.79      1.76 o 
  -1   0   7      443.11      467.17      4.79 o 
   0   0   7      636.65      602.91      7.13 o 
   1   0   7      234.69      241.99      3.09 o 
   2   0   7      113.51      133.47      2.05 o 
   3   0   7      160.26      151.20      2.66 o 
   4   0   7        0.42        0.36      0.45 o 
   5   0   7      278.19      274.04      3.05 o 
   6   0   7      353.72      363.79      4.68 o 
   7   0   7        4.82        3.66      1.00 o 
   8   0   7       39.69       35.10      3.92 o 
   9   0   7        0.02       -1.10      1.06 o 
  10   0   7        0.01       -1.92      1.14 o 
 -10   1   7        8.21        4.96      1.72 o 
  -9   1   7        0.50       -0.69      0.92 o 
  -8   1   7       36.78       42.22      1.44 o 
  -7   1   7       52.83       53.61      1.67 o 
  -6   1   7      208.51      209.25      3.54 o 
  -5   1   7      107.88      101.00      2.14 o 
  -4   1   7       66.94       64.90      1.62 o 
  -3   1   7      151.35      134.61      1.94 o 
  -2   1   7      220.67      233.97      2.92 o 
  -1   1   7      241.18      248.93      3.02 o 
   0   1   7        1.94        1.41      0.40 o 
   1   1   7     2148.03     2259.51     28.28 o 
   2   1   7      325.33      275.67      3.50 o 
   3   1   7      261.81      280.57      4.26 o 
   5   1   7        1.00        1.12      0.35 o 
   6   1   7        4.07        0.29      0.51 o 
   7   1   7       23.04       20.25      1.35 o 
   8   1   7        2.10        1.65      0.69 o 
   9   1   7        3.80        2.77      1.27 o 
  10   1   7        2.83        4.75      1.45 o 
 -10   2   7       14.68       14.26      1.60 o 
  -9   2   7        1.37        4.07      1.37 o 
  -8   2   7      153.02      156.04      3.47 o 
  -7   2   7      168.40      168.28      3.01 o 
  -6   2   7      110.27      113.90      2.33 o 
  -5   2   7      198.27      196.15      3.25 o 
  -4   2   7       41.98       28.65      1.10 o 
  -3   2   7        0.06        3.85      1.10 o 
  -2   2   7     1147.11     1222.34     12.59 o 
  -1   2   7      500.35      569.03      6.79 o 
   0   2   7       33.66       38.26      0.99 o 
   1   2   7       27.49       22.23      0.96 o 
   2   2   7     1449.26     1574.22     17.96 o 
   3   2   7      207.82      222.51      3.70 o 
   4   2   7     1182.77      725.95     18.29 o 
   5   2   7       14.03       15.10      0.58 o 
   6   2   7      196.50      194.11      2.81 o 
   7   2   7        2.25        1.83      0.70 o 
   8   2   7       17.83       20.06      1.24 o 
   9   2   7        8.37       10.87      1.03 o 
  10   2   7       35.97       36.96      1.73 o 
 -10   3   7       24.70       32.35      6.74 o 
  -9   3   7       11.44       10.17      1.79 o 
  -8   3   7      248.55      252.43      4.72 o 
  -7   3   7        0.10       -1.21      0.61 o 
  -6   3   7      285.25      280.73      4.29 o 
  -5   3   7       23.31       18.97      1.11 o 
  -4   3   7       16.17       19.98      1.12 o 
  -3   3   7      245.74      273.33      3.28 o 
  -2   3   7     1669.51     1823.62     20.41 o 
  -1   3   7     2585.99     2697.61     27.00 o 
   0   3   7     1987.36     2015.69     22.36 o 
   1   3   7      715.16      811.99     10.67 o 
   2   3   7       75.42       76.85      1.65 o 
   3   3   7      127.33      126.51      2.16 o 
   5   3   7      119.47      127.68      2.04 o 
   6   3   7       38.29       38.58      0.82 o 
   7   3   7       16.48       17.92      1.16 o 
   8   3   7       24.00       24.49      2.16 o 
   9   3   7       10.67       11.66      1.15 o 
  10   3   7        0.17       -1.05      1.33 o 
 -10   4   7        6.09        8.45      1.37 o 
  -9   4   7       35.88       36.39      2.72 o 
  -8   4   7        3.79       -0.97      1.12 o 
  -7   4   7       20.56       20.86      1.03 o 
  -6   4   7       46.80       47.43      1.44 o 
  -5   4   7      117.90      118.83      2.25 o 
  -4   4   7        0.07       -0.10      0.22 o 
  -3   4   7      754.50      830.29      8.76 o 
  -2   4   7       98.67       93.82      1.72 o 
  -1   4   7      178.50      174.27      3.36 o 
   0   4   7      617.40      716.48      7.59 o 
   1   4   7      145.36      138.59      2.45 o 
   2   4   7        7.53        8.54      0.63 o 
   3   4   7        3.90        6.96      0.49 o 
   4   4   7       52.24       51.77      3.11 o 
   5   4   7       55.96       54.39      1.66 o 
   6   4   7       11.07       10.33      0.59 o 
   7   4   7       43.35       48.47      1.51 o 
   8   4   7      181.13      178.36      4.12 o 
   9   4   7       32.18       31.70      1.76 o 
  10   4   7        8.33        8.58      1.92 o 
 -10   5   7       13.53       10.93      1.48 o 
  -9   5   7       15.86       16.09      1.51 o 
  -8   5   7       15.77       12.91      1.10 o 
  -7   5   7        6.93        7.16      0.72 o 
  -6   5   7        9.60        7.42      0.73 o 
  -5   5   7        0.44        0.46      0.49 o 
  -4   5   7      904.89      993.25     14.98 o 
  -3   5   7      132.95      142.24      2.20 o 
  -2   5   7     1284.93     1214.56     12.56 o 
  -1   5   7       21.05       26.53      0.78 o 
   0   5   7        4.75        6.13      0.43 o 
   1   5   7       39.63       45.13      1.26 o 
   2   5   7       69.02       92.10      2.03 o 
   3   5   7      485.53      527.83      6.04 o 
   4   5   7      969.69      961.69     17.97 o 
   5   5   7       42.53       40.22      2.55 o 
   6   5   7       48.84       45.38      1.35 o 
   7   5   7        0.47        2.33      0.71 o 
   8   5   7        7.11        8.07      1.13 o 
   9   5   7       42.32       37.68      1.93 o 
  10   5   7        9.30        6.34      0.98 o 
 -10   6   7        0.03       -1.55      1.20 o 
  -9   6   7        0.23        1.37      1.01 o 
  -8   6   7       31.16       29.78      1.44 o 
  -7   6   7        1.71        1.56      0.59 o 
  -6   6   7      120.66      133.81      2.52 o 
  -5   6   7       23.59       31.00      1.20 o 
  -4   6   7      123.08      112.26      2.24 o 
  -3   6   7        1.10        1.83      0.38 o 
  -2   6   7      237.84      221.93      2.86 o 
  -1   6   7      276.84      306.56      3.69 o 
   0   6   7     2010.38     2054.79     20.74 o 
   1   6   7      149.32      168.60      2.21 o 
   2   6   7       11.26       13.32      0.68 o 
   3   6   7      301.41      312.35      4.23 o 
   4   6   7      183.85      193.39      3.82 o 
   5   6   7      243.66      253.67      3.98 o 
   6   6   7       34.34       39.02      1.38 o 
   7   6   7        0.00        0.10      0.55 o 
   8   6   7        0.47        0.38      0.67 o 
   9   6   7       18.04       17.59      1.25 o 
  10   6   7       18.83       21.49      1.44 o 
  -9   7   7        0.63        0.08      1.00 o 
  -8   7   7        0.89       -0.62      0.71 o 
  -7   7   7       14.79       15.22      1.14 o 
  -6   7   7       53.73       52.51      1.54 o 
  -5   7   7       12.78       14.75      0.92 o 
  -4   7   7       89.53       91.00      2.93 o 
  -3   7   7      288.34      297.07      3.88 o 
  -2   7   7        0.05        1.06      0.34 o 
  -1   7   7      379.24      387.24      4.55 o 
   0   7   7     1016.96     1080.84      9.26 o 
   1   7   7      307.68      276.58      2.86 o 
   2   7   7      405.23      428.00      5.02 o 
   3   7   7       18.69       16.85      0.96 o 
   4   7   7        1.84        2.38      0.57 o 
   5   7   7      112.52      110.27      2.33 o 
   6   7   7       46.05       39.50      1.79 o 
   7   7   7       89.90       79.95      1.73 o 
   8   7   7       24.37       24.05      1.22 o 
   9   7   7       36.40       38.33      1.79 o 
  10   7   7        7.19        7.41      1.13 o 
  -9   8   7        3.49        3.76      1.13 o 
  -8   8   7       10.54        8.01      0.95 o 
  -7   8   7       25.47       29.90      1.27 o 
  -6   8   7        1.91        1.70      0.90 o 
  -5   8   7        8.16        6.65      0.73 o 
  -4   8   7      156.01      152.80      2.84 o 
  -3   8   7        0.47        0.00      0.39 o 
  -2   8   7      289.82      291.35      4.49 o 
  -1   8   7      114.35      112.10      1.64 o 
   0   8   7        4.54        4.00      0.37 o 
   1   8   7        0.01       -0.31      0.41 o 
   2   8   7       85.62       81.22      1.46 o 
   3   8   7        1.78        1.84      0.50 o 
   4   8   7       51.17       38.45      1.30 o 
   5   8   7      133.06      132.73      2.40 o 
   6   8   7       20.62       20.08      1.03 o 
   7   8   7        4.24        3.81      0.69 o 
   8   8   7      108.61      107.61      2.21 o 
   9   8   7       10.57       11.75      1.02 o 
  10   8   7        0.42       -0.28      0.82 o 
  -9   9   7        7.97        5.47      1.24 o 
  -8   9   7        0.13       -0.33      0.75 o 
  -7   9   7        0.64        0.66      0.67 o 
  -6   9   7      191.34      188.08      3.36 o 
  -5   9   7       90.97       88.42      2.10 o 
  -4   9   7        0.30        0.23      0.59 o 
  -3   9   7       12.66       11.49      0.66 o 
  -2   9   7      479.91      472.95      5.95 o 
  -1   9   7       49.44       61.94      1.38 o 
   0   9   7      398.73      377.29      3.73 o 
   1   9   7        5.96        5.29      0.47 o 
   2   9   7        3.38       -0.16      0.44 o 
   3   9   7       69.78       68.21      1.53 o 
   4   9   7      652.43      617.19      7.72 o 
   5   9   7        2.93        1.79      0.68 o 
   6   9   7      207.34      186.52      3.62 o 
   7   9   7       27.64       25.51      1.36 o 
   8   9   7        0.10        0.17      0.63 o 
   9   9   7        8.64        9.70      1.08 o 
  10   9   7        1.29        1.68      1.27 o 
  -9  10   7        4.20        5.08      1.28 o 
  -8  10   7        4.33        3.94      0.94 o 
  -7  10   7        3.20        2.31      0.72 o 
  -6  10   7        3.92        4.37      0.80 o 
  -5  10   7       10.75       12.76      1.01 o 
  -4  10   7       79.32       81.79      3.08 o 
  -3  10   7        0.03        0.53      0.46 o 
  -2  10   7       15.18       17.86      0.92 o 
  -1  10   7      106.23      110.32      2.16 o 
   0  10   7      254.04      244.29      3.17 o 
   1  10   7      160.85      146.79      2.11 o 
   2  10   7       44.47       35.90      1.23 o 
   3  10   7      142.65      136.77      2.34 o 
   4  10   7        0.09        1.62      0.62 o 
   5  10   7      195.60      188.55      3.23 o 
   6  10   7       42.79       41.96      2.29 o 
   7  10   7       61.61       60.68      1.79 o 
   8  10   7        2.06        1.53      0.63 o 
   9  10   7        0.23        0.09      0.60 o 
  -8  11   7        6.99        4.80      1.04 o 
  -7  11   7        0.20       -0.26      0.73 o 
  -6  11   7        0.89        0.81      0.72 o 
  -5  11   7       10.26       11.28      1.03 o 
  -4  11   7       11.50        8.05      0.92 o 
  -3  11   7      260.38      265.72      3.81 o 
  -2  11   7      299.01      291.14      5.73 o 
  -1  11   7       62.70       61.89      1.73 o 
   0  11   7       13.69       14.54      0.91 o 
   1  11   7      115.36       99.26      1.90 o 
   2  11   7      192.87      196.99      2.99 o 
   3  11   7      439.00      406.31      5.46 o 
   4  11   7      580.18      545.79      7.21 o 
   5  11   7        0.58        0.18      0.66 o 
   6  11   7       16.37       19.73      1.10 o 
   7  11   7        3.08        2.39      0.69 o 
   8  11   7       43.90       50.42      1.87 o 
   9  11   7        0.31        0.72      0.74 o 
  -8  12   7        7.97        7.51      1.46 o 
  -7  12   7        0.92        1.66      0.79 o 
  -6  12   7       25.28       24.62      1.40 o 
  -5  12   7       53.23       55.30      1.92 o 
  -4  12   7       17.72       16.10      1.22 o 
  -3  12   7       11.06       10.30      0.96 o 
  -2  12   7      368.14      362.21      5.06 o 
  -1  12   7        0.74        0.76      0.65 o 
   0  12   7      254.82      248.78      4.38 o 
   1  12   7        2.78        3.27      0.79 o 
   2  12   7       28.54       33.23      1.59 o 
   3  12   7      444.65      439.83      5.43 o 
   4  12   7       35.78       33.88      1.41 o 
   5  12   7       63.90       64.67      2.57 o 
   6  12   7        4.93        5.09      0.79 o 
   7  12   7        2.30        2.57      0.82 o 
   8  12   7        6.71        8.01      1.02 o 
  -7  13   7        0.03       -1.28      0.88 o 
  -6  13   7        2.14        1.51      0.88 o 
  -5  13   7       33.05       29.85      1.63 o 
  -4  13   7        0.02       -0.52      0.83 o 
  -3  13   7       49.17       49.16      1.50 o 
  -2  13   7       63.28       62.52      1.81 o 
  -1  13   7      160.15      162.47      3.04 o 
   0  13   7      102.16      106.18      3.24 o 
   1  13   7      408.45      379.26     11.39 o 
   2  13   7      113.20      109.58      3.43 o 
   3  13   7        1.08        0.80      0.70 o 
   4  13   7        3.86        1.90      0.77 o 
   5  13   7       20.60       19.86      1.03 o 
   6  13   7        1.09        1.68      0.85 o 
   7  13   7       11.18        8.46      1.06 o 
   8  13   7        1.07        0.42      0.97 o 
  -7  14   7       24.13       24.44      1.52 o 
  -6  14   7        0.47       -0.38      0.84 o 
  -5  14   7       65.19       71.90      2.73 o 
  -4  14   7       31.83       30.98      1.75 o 
  -3  14   7       66.10       73.08      2.19 o 
  -2  14   7        4.45        4.21      0.82 o 
  -1  14   7       30.28       33.05      1.68 o 
   0  14   7       32.77       27.63      1.91 o 
   1  14   7       28.37       26.64      2.83 o 
   2  14   7       30.05       26.88      1.90 o 
   3  14   7       56.93       52.29      2.48 o 
   4  14   7       26.70       26.30      1.71 o 
   5  14   7        4.04        3.08      1.02 o 
   6  14   7        1.63        2.31      0.99 o 
   7  14   7       15.65       15.01      1.91 o 
  -6  15   7        8.06        9.79      1.26 o 
  -5  15   7        3.91        2.15      1.04 o 
  -4  15   7       28.45       27.53      1.75 o 
  -3  15   7        2.10        2.53      0.65 o 
  -2  15   7       87.12       92.42      2.33 o 
  -1  15   7        5.42        4.95      1.05 o 
   0  15   7       30.55       28.99      2.32 o 
   1  15   7        5.22        6.52      1.92 o 
   2  15   7        0.21       -1.73      1.56 o 
   3  15   7       10.82       12.24      1.55 o 
   4  15   7       84.31       86.73      4.23 o 
   5  15   7        1.91        1.13      0.77 o 
   6  15   7       29.16       26.85      1.89 o 
   7  15   7        4.02        0.91      1.24 o 
  -5  16   7       10.21       13.91      1.40 o 
  -4  16   7       18.92       21.25      1.57 o 
  -3  16   7       10.83       12.27      1.33 o 
  -2  16   7       26.73       23.82      1.52 o 
  -1  16   7       17.83       20.71      1.72 o 
   0  16   7        0.81        2.77      1.30 o 
   1  16   7       82.68       82.97      4.80 o 
   2  16   7        0.21        0.94      1.65 o 
   3  16   7        1.96        3.02      1.51 o 
   4  16   7        5.17        5.23      1.81 o 
   5  16   7       33.45       31.75      2.01 o 
   6  16   7       15.16       10.55      1.86 o 
  -5  17   7        5.09        4.85      1.35 o 
  -4  17   7        0.55        0.38      1.46 o 
  -3  17   7       19.15       16.78      1.79 o 
  -2  17   7       23.62       19.94      1.62 o 
  -1  17   7        2.31        2.27      1.14 o 
   0  17   7        1.97        0.03      1.55 o 
   1  17   7        5.49        6.06      1.99 o 
   2  17   7       26.00       26.01      3.18 o 
   3  17   7       17.85       14.20      2.74 o 
   4  17   7       10.41        6.38      1.94 o 
   5  17   7        0.36       -2.40      1.20 o 
  -3  18   7        4.39        3.83      1.53 o 
  -2  18   7        0.56        0.27      0.99 o 
  -1  18   7        3.17        3.87      1.45 o 
   0  18   7       12.64       11.97      2.31 o 
   1  18   7        0.07       -1.70      1.61 o 
   2  18   7        0.43        0.66      1.82 o 
   3  18   7        0.74       -2.68      2.06 o 
   4  18   7       34.27       33.25      3.16 o 
  -1  19   7        2.22        2.29      1.43 o 
   0  19   7        2.38        1.67      1.76 o 
   1  19   7       12.09       12.27      2.56 o 
  -2 -13   8        2.18        1.84      1.48 o 
  -1 -13   8       25.58       27.02      2.28 o 
   0 -13   8        1.90       -0.73      1.22 o 
   1 -13   8        6.46        7.29      1.33 o 
   2 -13   8        0.68        0.38      2.34 o 
   3 -13   8       10.04        8.89      1.40 o 
  -4 -12   8        0.55       -1.93      1.38 o 
  -3 -12   8        5.31        2.31      1.50 o 
  -2 -12   8       51.15       57.58      3.13 o 
  -1 -12   8       19.73       20.90      2.07 o 
   0 -12   8        2.30       -0.08      1.06 o 
   1 -12   8        2.77        0.17      1.03 o 
   2 -12   8       12.01       11.41      1.58 o 
   3 -12   8        0.00        0.14      1.07 o 
   4 -12   8        8.11        8.26      1.33 o 
   5 -12   8        1.77        3.76      1.31 o 
  -5 -11   8        0.04       -3.96      1.98 o 
  -4 -11   8       51.01       54.21      2.67 o 
  -3 -11   8        2.32        2.44      1.39 o 
  -2 -11   8        0.04        1.07      1.92 o 
  -1 -11   8        0.35       -2.24      1.12 o 
   0 -11   8       65.53       71.99      3.60 o 
   1 -11   8        4.94        4.07      1.06 o 
   2 -11   8        0.01        0.03      0.89 o 
   3 -11   8       43.99       42.25      2.55 o 
   4 -11   8       19.29       19.61      1.56 o 
   5 -11   8        9.33        6.96      1.23 o 
   6 -11   8        3.09        0.83      2.47 o 
  -6 -10   8        1.16       -2.70      2.19 o 
  -5 -10   8       22.15       23.17      1.97 o 
  -4 -10   8       10.29       14.57      2.20 o 
  -3 -10   8       92.21      103.69      3.75 o 
  -2 -10   8       53.42       57.53      2.95 o 
  -1 -10   8       36.60       29.35      2.60 o 
   0 -10   8        4.20        3.31      0.93 o 
   1 -10   8       76.16       82.69      3.16 o 
   2 -10   8        4.65        3.79      0.79 o 
   3 -10   8      267.25      282.94      4.94 o 
   4 -10   8       24.89       27.12      1.65 o 
   5 -10   8        8.53        8.90      1.17 o 
   6 -10   8        0.37       -0.37      1.02 o 
   7 -10   8        6.79        7.57      2.38 o 
  -6  -9   8       45.01       51.27      2.70 o 
  -5  -9   8       36.71       42.08      4.44 o 
  -4  -9   8        1.96        2.20      1.00 o 
  -3  -9   8       43.92       46.70      2.35 o 
  -2  -9   8       61.28       61.69      2.80 o 
  -1  -9   8      171.23      168.67      3.99 o 
   0  -9   8       86.34       92.13      3.18 o 
   1  -9   8       18.43       17.87      1.14 o 
   2  -9   8        4.89        8.18      0.86 o 
   3  -9   8        6.28        3.50      1.03 o 
   4  -9   8        0.86       -0.79      0.94 o 
   5  -9   8       16.35       16.84      1.52 o 
   6  -9   8        2.60        2.29      1.08 o 
   7  -9   8        0.20        1.12      1.65 o 
  -7  -8   8        0.15       -0.55      1.13 o 
  -6  -8   8      119.46      146.02      3.79 o 
  -5  -8   8       10.94        9.11      1.06 o 
  -4  -8   8       96.54       98.75      2.34 o 
  -3  -8   8       20.08       17.55      1.76 o 
  -2  -8   8        0.35        1.69      1.12 o 
  -1  -8   8      107.54      106.97      3.16 o 
   0  -8   8       74.85       79.52      1.99 o 
   1  -8   8      493.55      477.90      6.38 o 
   2  -8   8      125.33      132.36      2.44 o 
   3  -8   8       44.25       47.98      1.85 o 
   4  -8   8        9.26        6.91      1.00 o 
   5  -8   8        0.71        0.15      0.94 o 
   6  -8   8       10.98       14.06      1.31 o 
   7  -8   8       14.26       13.87      1.24 o 
   8  -8   8        2.28        3.31      1.99 o 
  -7  -7   8       32.87       38.79      2.50 o 
  -6  -7   8        0.29       -1.31      0.93 o 
  -5  -7   8       16.82       14.95      1.07 o 
  -4  -7   8        6.31        7.83      0.91 o 
  -3  -7   8      344.04      342.72      4.98 o 
  -2  -7   8       79.14       70.54      2.55 o 
  -1  -7   8       15.45       11.49      1.11 o 
   0  -7   8       17.36       17.60      0.98 o 
   1  -7   8       10.46        8.28      0.80 o 
   2  -7   8      592.50      586.75      7.02 o 
   3  -7   8       36.32       37.74      1.63 o 
   4  -7   8       47.58       45.96      1.67 o 
   5  -7   8        2.02        3.63      0.96 o 
   6  -7   8       35.59       37.05      1.77 o 
   7  -7   8       10.98       12.20      1.12 o 
   8  -7   8        0.00        0.85      1.70 o 
  -8  -6   8       29.97       32.61      1.86 o 
  -7  -6   8      150.12      158.25      5.20 o 
  -6  -6   8       12.71       15.68      1.54 o 
  -5  -6   8        6.97        5.53      0.79 o 
  -4  -6   8        2.53        2.49      0.73 o 
  -3  -6   8        1.13        0.99      0.59 o 
  -2  -6   8      218.42      211.07      4.63 o 
  -1  -6   8      132.63      151.61      2.67 o 
   0  -6   8       43.16       41.59      1.39 o 
   1  -6   8       68.85       74.67      1.70 o 
   2  -6   8        2.90        2.09      0.71 o 
   3  -6   8      116.38      119.57      2.83 o 
   4  -6   8       88.56       97.60      2.59 o 
   5  -6   8       10.07        7.79      1.41 o 
   6  -6   8       11.13       11.30      1.13 o 
   7  -6   8       10.56       10.56      1.00 o 
   8  -6   8        3.85        4.08      1.41 o 
   9  -6   8        4.06        2.07      1.50 o 
  -8  -5   8       10.03       12.57      1.93 o 
  -7  -5   8        5.65        7.91      1.11 o 
  -6  -5   8       11.82       10.84      1.18 o 
  -5  -5   8        0.61        0.66      0.59 o 
  -4  -5   8        5.69        6.23      0.77 o 
  -3  -5   8       41.81       39.34      1.35 o 
  -2  -5   8        7.13        8.82      0.83 o 
  -1  -5   8      302.41      285.22      3.63 o 
   0  -5   8     2006.38     2018.55     19.56 o 
   1  -5   8        5.99        6.99      0.85 o 
   2  -5   8      135.95      131.86      2.22 o 
   3  -5   8        2.17        2.23      0.70 o 
   4  -5   8      190.64      189.06      3.83 o 
   5  -5   8       60.83       59.90      1.93 o 
   6  -5   8       42.72       44.82      1.69 o 
   7  -5   8        4.39        4.28      1.60 o 
   8  -5   8        5.92        6.61      1.22 o 
   9  -5   8        2.23        1.87      1.43 o 
  -9  -4   8       17.92       12.34      1.42 o 
  -8  -4   8       90.54       93.69      2.57 o 
  -7  -4   8        5.97        4.89      0.98 o 
  -6  -4   8        6.68        6.84      1.04 o 
  -5  -4   8       12.84       11.81      0.82 o 
  -4  -4   8       74.29       65.82      1.73 o 
  -3  -4   8     1468.78     1506.86     15.56 o 
  -2  -4   8     1545.01     1550.97     14.95 o 
  -1  -4   8       51.97       59.16      1.27 o 
   0  -4   8       60.70       61.96      1.27 o 
   1  -4   8      275.03      264.64      3.71 o 
   2  -4   8        0.05        0.37      0.43 o 
   3  -4   8       66.06       68.27      2.01 o 
   4  -4   8       13.65       15.97      1.14 o 
   5  -4   8       22.18       24.57      1.30 o 
   6  -4   8        1.47        0.97      0.69 o 
   7  -4   8       75.64       83.95      2.63 o 
   8  -4   8        7.78        8.36      1.22 o 
   9  -4   8       15.03       17.92      2.97 o 
  -9  -3   8        2.99        3.49      1.11 o 
  -8  -3   8        4.86        4.10      1.24 o 
  -7  -3   8       81.08       87.42      2.36 o 
  -6  -3   8       17.01       15.21      1.18 o 
  -5  -3   8        0.01       -0.58      0.43 o 
  -4  -3   8       40.92       47.22      1.48 o 
  -3  -3   8      579.79      575.82      6.51 o 
  -2  -3   8        5.90        9.82      0.63 o 
  -1  -3   8      124.41      103.22      1.43 o 
   0  -3   8       43.02       38.31      1.18 o 
   1  -3   8        0.76        0.50      0.32 o 
   2  -3   8      159.78      149.15      2.79 o 
   3  -3   8        0.89        1.05      0.64 o 
   4  -3   8       56.54       56.62      1.79 o 
   5  -3   8      196.03      211.70      3.77 o 
   6  -3   8       25.82       28.82      1.31 o 
   7  -3   8       13.43       11.73      1.21 o 
   8  -3   8       12.02       12.41      1.23 o 
   9  -3   8        0.02        0.45      1.83 o 
  10  -3   8        0.83        1.77      1.03 o 
  -9  -2   8        2.73        2.63      0.85 o 
  -8  -2   8        4.83        3.29      0.85 o 
  -7  -2   8        0.98        0.22      0.70 o 
  -6  -2   8       23.13       17.58      1.18 o 
  -5  -2   8      205.16      218.67      3.93 o 
  -4  -2   8      761.26      777.95      9.27 o 
  -3  -2   8        0.16       -0.23      0.47 o 
  -2  -2   8      134.46      130.34      1.96 o 
  -1  -2   8      126.50      108.79      1.49 o 
   0  -2   8      194.89      156.15      2.00 o 
   1  -2   8       10.33       14.38      0.73 o 
   2  -2   8      485.57      514.25      7.61 o 
   3  -2   8        4.91        3.32      1.55 o 
   4  -2   8       30.48       30.02      2.33 o 
   5  -2   8       23.23       21.60      1.12 o 
   6  -2   8       58.98       59.49      1.66 o 
   7  -2   8       10.83       11.93      1.15 o 
   8  -2   8        6.82        6.83      1.57 o 
   9  -2   8       14.05       13.78      1.30 o 
  10  -2   8        1.01        0.11      0.95 o 
  -9  -1   8        0.50       -1.24      0.67 o 
  -8  -1   8        0.39       -0.86      0.67 o 
  -7  -1   8        7.14        8.39      0.94 o 
  -6  -1   8       51.31       53.95      1.78 o 
  -5  -1   8       27.09       25.10      1.32 o 
  -4  -1   8     2393.31     2337.55     25.71 o 
  -3  -1   8      117.21      106.74      3.25 o 
  -2  -1   8     1144.11     1085.96      9.85 o 
  -1  -1   8        2.51        5.99      0.40 o 
   0  -1   8        0.09       -0.56      0.28 o 
   1  -1   8      170.85      177.41      2.54 o 
   2  -1   8      728.62      785.31      9.82 o 
   3  -1   8     1159.18     1229.76     19.72 o 
   4  -1   8       32.84       33.98      1.49 o 
   5  -1   8       28.91       30.51      1.27 o 
   6  -1   8      150.02      148.58      2.76 o 
   7  -1   8      123.69      121.42      2.90 o 
   8  -1   8        0.32       -0.08      0.76 o 
   9  -1   8        2.13        1.20      1.05 o 
  10  -1   8        0.45        1.07      0.92 o 
  -9   0   8        0.08       -0.79      0.61 o 
  -8   0   8       18.05       17.90      1.14 o 
  -7   0   8       41.69       46.79      1.65 o 
  -6   0   8       58.96       62.72      2.33 o 
  -5   0   8       53.17       56.80      1.83 o 
  -4   0   8       13.30       10.51      0.73 o 
  -3   0   8      877.49      848.79      9.89 o 
  -2   0   8        1.94        0.48      0.34 o 
  -1   0   8      559.25      503.17      4.83 o 
   0   0   8      204.29      238.05      2.80 o 
   1   0   8       23.90       43.01      1.13 o 
   2   0   8       87.07      101.64      2.07 o 
   3   0   8      443.80      412.72      7.44 o 
   5   0   8      128.80      142.28      2.68 o 
   6   0   8        0.72        0.10      0.86 o 
   7   0   8       25.68       25.39      1.42 o 
   8   0   8        0.64        0.65      0.99 o 
   9   0   8        1.26        1.67      0.85 o 
  10   0   8        0.06        0.29      1.19 o 
  -9   1   8        2.59        1.17      0.85 o 
  -8   1   8        1.19        1.67      0.72 o 
  -7   1   8       64.99       72.74      2.04 o 
  -6   1   8     1241.21     1253.47     21.60 o 
  -5   1   8        6.80        5.90      0.80 o 
  -4   1   8      430.39      422.01      5.27 o 
  -3   1   8        3.24        3.17      0.49 o 
  -2   1   8       33.75       33.54      0.85 o 
  -1   1   8        0.08        2.70      0.41 o 
   0   1   8     2838.78     3257.46     27.93 o 
   1   1   8      973.13     1104.26     14.37 o 
   2   1   8      465.98      451.69      5.94 o 
   3   1   8       12.08       15.67      0.98 o 
   5   1   8      260.67      255.68      3.59 o 
   6   1   8       66.78       64.95      1.31 o 
   7   1   8       32.67       26.66      1.43 o 
   8   1   8        0.74        1.05      0.80 o 
   9   1   8       13.36       14.50      1.91 o 
  10   1   8       10.41       11.81      1.20 o 
  -9   2   8        7.22        7.37      1.06 o 
  -8   2   8      199.47      207.15      4.08 o 
  -7   2   8       12.04       11.85      1.24 o 
  -6   2   8        8.21        4.30      0.89 o 
  -5   2   8       71.93       73.32      1.85 o 
  -4   2   8      230.96      223.26      3.08 o 
  -3   2   8      262.78      269.37      3.61 o 
  -2   2   8      247.41      230.05      2.70 o 
  -1   2   8      123.53      158.14      2.37 o 
   0   2   8        2.60        0.94      0.34 o 
   1   2   8      765.01      705.45      9.48 o 
   2   2   8        5.64        2.39      0.56 o 
   3   2   8      795.44      816.27     11.54 o 
   5   2   8        0.00        0.17      0.73 o 
   6   2   8       37.46       40.98      0.96 o 
   7   2   8       23.03       21.34      1.32 o 
   8   2   8       20.73       20.62      1.35 o 
   9   2   8       21.19       25.69      1.59 o 
  10   2   8       15.10       12.70      1.28 o 
  -9   3   8       26.70       28.60      2.56 o 
  -8   3   8       16.33       15.08      1.38 o 
  -7   3   8       13.72       14.16      1.04 o 
  -6   3   8       13.71       10.28      0.92 o 
  -5   3   8       13.14       10.79      1.20 o 
  -4   3   8        4.91        2.01      0.56 o 
  -3   3   8      217.00      196.28      2.81 o 
  -2   3   8      201.08      266.23      3.31 o 
  -1   3   8       46.06       32.11      0.88 o 
   0   3   8        2.97        1.11      0.31 o 
   1   3   8        5.66        3.12      0.53 o 
   2   3   8       73.67       70.84      1.65 o 
   3   3   8      110.69      116.17      2.22 o 
   5   3   8      182.99      176.53      2.73 o 
   6   3   8       16.95       14.85      0.77 o 
   7   3   8        5.38        6.09      0.71 o 
   8   3   8       11.74       11.44      1.17 o 
   9   3   8       53.07       59.36      2.26 o 
  10   3   8        0.01       -1.53      0.93 o 
  -9   4   8        0.62        0.38      0.79 o 
  -8   4   8        8.18        6.32      0.81 o 
  -7   4   8       28.44       28.62      1.26 o 
  -6   4   8       78.57       77.03      2.25 o 
  -5   4   8       50.04       45.33      1.40 o 
  -4   4   8      181.25      181.40      3.09 o 
  -3   4   8        6.12        7.40      0.56 o 
  -2   4   8      218.37      230.62      5.66 o 
  -1   4   8        7.48        5.32      0.43 o 
   0   4   8      570.03      497.82      5.54 o 
   1   4   8      101.67      115.70      2.24 o 
   2   4   8      296.51      316.35      4.74 o 
   3   4   8       25.27       32.93      1.88 o 
   5   4   8       39.64       45.24      1.28 o 
   6   4   8      182.44      183.61      3.00 o 
   7   4   8        9.46       10.78      1.08 o 
   8   4   8       18.14       19.89      1.46 o 
   9   4   8       21.37       20.56      1.50 o 
  10   4   8        0.12       -1.17      0.93 o 
  -9   5   8        0.68        0.12      0.76 o 
  -8   5   8       43.88       41.28      1.34 o 
  -7   5   8        2.34        0.04      0.62 o 
  -6   5   8       24.21       21.36      1.10 o 
  -5   5   8       46.95       45.16      1.43 o 
  -4   5   8      289.93      276.32      4.29 o 
  -3   5   8      334.64      343.90      4.41 o 
  -2   5   8      375.30      359.02      4.73 o 
  -1   5   8       41.31       51.20      1.11 o 
   0   5   8      104.72      100.07      1.63 o 
   1   5   8      579.23      605.82      7.35 o 
   2   5   8      824.21      816.09      9.69 o 
   3   5   8       36.52       25.36      0.96 o 
   4   5   8       46.04       47.67      1.67 o 
   5   5   8      123.12      127.80      2.43 o 
   6   5   8       42.10       39.56      1.31 o 
   7   5   8      286.18      279.16      4.21 o 
   8   5   8       19.09       18.02      1.16 o 
   9   5   8        0.49        2.25      1.11 o 
  10   5   8        8.83        7.44      1.63 o 
  -9   6   8        7.65        8.27      0.91 o 
  -8   6   8        0.78        0.93      0.82 o 
  -7   6   8       33.19       34.69      1.35 o 
  -6   6   8        4.83        5.38      0.73 o 
  -5   6   8       22.44       22.14      1.10 o 
  -4   6   8      137.12      144.78      2.72 o 
  -3   6   8       32.94       29.45      0.96 o 
  -2   6   8        0.05       -0.02      0.26 o 
  -1   6   8      212.78      197.19      2.67 o 
   0   6   8       19.89       17.04      0.71 o 
   1   6   8       10.73        9.79      0.56 o 
   2   6   8       12.11       15.60      0.87 o 
   3   6   8     1101.95     1097.40     12.80 o 
   4   6   8       12.66       12.40      0.87 o 
   5   6   8       60.05       49.89      1.64 o 
   6   6   8       42.06       44.42      1.49 o 
   7   6   8       37.20       34.03      1.29 o 
   8   6   8        4.57        3.52      0.79 o 
   9   6   8       20.49       20.25      1.37 o 
  10   6   8        7.22        7.12      1.09 o 
  -9   7   8        0.53        0.41      0.99 o 
  -8   7   8        9.90       10.48      1.07 o 
  -7   7   8        6.99        7.23      0.81 o 
  -6   7   8      103.16       98.63      2.22 o 
  -5   7   8       21.42       19.59      1.08 o 
  -4   7   8       26.75       28.11      1.30 o 
  -3   7   8        5.62        5.43      0.65 o 
  -2   7   8       12.08       10.77      0.77 o 
  -1   7   8       15.97       16.29      0.74 o 
   0   7   8        0.20        1.14      0.42 o 
   1   7   8      607.14      671.47      6.49 o 
   2   7   8      418.13      435.39      4.81 o 
   3   7   8       13.54       12.17      1.10 o 
   4   7   8      232.97      215.14      3.66 o 
   5   7   8        3.25        0.97      0.62 o 
   6   7   8       30.13       30.43      1.34 o 
   7   7   8       60.95       51.22      1.62 o 
   8   7   8       52.94       50.72      1.64 o 
   9   7   8        0.00       -0.26      0.83 o 
  10   7   8        3.59        2.88      1.03 o 
  -9   8   8        0.13        1.20      1.09 o 
  -8   8   8       18.87       19.17      1.33 o 
  -7   8   8        2.38        1.99      0.70 o 
  -6   8   8       16.49       14.78      1.02 o 
  -5   8   8       58.05       54.28      1.65 o 
  -4   8   8      286.79      283.21      4.51 o 
  -3   8   8       18.34       19.30      0.97 o 
  -2   8   8      154.72      146.03      3.19 o 
  -1   8   8        2.10        1.98      0.39 o 
   0   8   8      181.45      185.14      2.06 o 
   1   8   8      342.56      367.44      3.64 o 
   2   8   8     1309.16     1285.94     12.48 o 
   3   8   8       74.82       56.01      1.54 o 
   4   8   8      173.11      170.12      4.08 o 
   5   8   8        2.60       -0.47      0.70 o 
   6   8   8      109.30      102.34      2.12 o 
   7   8   8      214.09      213.94      3.37 o 
   8   8   8       15.90       17.86      0.99 o 
   9   8   8       20.35       21.28      1.22 o 
  10   8   8        0.69       -0.06      0.94 o 
  -9   9   8        7.50        8.26      1.39 o 
  -8   9   8        0.23        0.23      0.82 o 
  -7   9   8        0.23        0.45      0.68 o 
  -6   9   8       40.28       38.56      1.53 o 
  -5   9   8       45.54       41.13      1.56 o 
  -4   9   8       72.65       69.83      1.91 o 
  -3   9   8       85.84       81.49      1.69 o 
  -2   9   8      214.66      221.50      3.30 o 
  -1   9   8      884.56      883.39      9.01 o 
   0   9   8       65.91       73.70      1.31 o 
   1   9   8       73.48       85.69      1.57 o 
   2   9   8        4.63        4.26      0.60 o 
   3   9   8      849.77      799.89      9.66 o 
   4   9   8       62.16       46.10      1.48 o 
   5   9   8      259.21      228.64      3.60 o 
   6   9   8       64.02       58.90      1.70 o 
   7   9   8       12.98       11.65      0.92 o 
   8   9   8       40.12       41.09      1.62 o 
   9   9   8        0.53        1.66      0.77 o 
  -8  10   8        0.74        0.57      0.85 o 
  -7  10   8       42.87       45.42      1.65 o 
  -6  10   8       59.01       56.21      1.82 o 
  -5  10   8       24.94       23.05      1.46 o 
  -4  10   8        3.15        2.82      0.77 o 
  -3  10   8       42.91       41.85      1.30 o 
  -2  10   8       75.02       74.77      1.73 o 
  -1  10   8      536.21      519.75      6.62 o 
   0  10   8      677.29      641.61      6.84 o 
   1  10   8      137.36      131.90      2.05 o 
   2  10   8       56.37       55.84      1.53 o 
   3  10   8        1.13        0.72      0.57 o 
   4  10   8      103.69      100.45      2.22 o 
   5  10   8       74.65       74.78      1.94 o 
   6  10   8      122.13      115.84      2.59 o 
   7  10   8        3.98        3.18      0.75 o 
   8  10   8        0.10       -0.91      0.60 o 
   9  10   8        0.40        0.13      0.61 o 
  -8  11   8       17.25       16.63      1.44 o 
  -7  11   8        9.83        8.47      0.99 o 
  -6  11   8       31.15       33.23      2.51 o 
  -5  11   8       14.37       18.11      1.23 o 
  -4  11   8       43.52       42.46      2.10 o 
  -3  11   8       35.32       35.52      1.29 o 
  -2  11   8       14.22       13.42      0.93 o 
  -1  11   8       30.49       27.80      1.28 o 
   0  11   8      226.90      210.61      3.52 o 
   1  11   8      445.54      434.52      5.49 o 
   2  11   8      163.01      159.67      2.64 o 
   3  11   8       55.37       46.94      1.54 o 
   4  11   8       14.81       16.30      1.09 o 
   5  11   8       13.96       15.26      1.08 o 
   6  11   8        0.01       -0.13      0.64 o 
   7  11   8        1.22       -0.25      0.66 o 
   8  11   8       28.44       31.96      1.40 o 
   9  11   8        6.33        7.15      0.93 o 
  -8  12   8        0.18       -0.07      0.96 o 
  -7  12   8        0.38        0.39      0.80 o 
  -6  12   8       12.87       11.84      1.16 o 
  -5  12   8       17.90       18.31      1.32 o 
  -4  12   8        3.08        2.34      1.13 o 
  -3  12   8      650.42      660.34      8.20 o 
  -2  12   8        5.13        3.80      0.77 o 
  -1  12   8      307.93      302.57      4.50 o 
   0  12   8       19.05       21.77      1.32 o 
   1  12   8        8.92        7.77      1.39 o 
   2  12   8        2.60        1.28      0.66 o 
   3  12   8      173.95      164.84      2.82 o 
   4  12   8        1.52        0.20      0.67 o 
   5  12   8       20.80       21.67      1.31 o 
   6  12   8        0.76        0.70      0.66 o 
   7  12   8        9.04       10.25      0.99 o 
   8  12   8       14.61       18.27      1.18 o 
  -7  13   8       11.81       11.03      1.17 o 
  -6  13   8        0.80        0.59      0.90 o 
  -5  13   8       20.75       22.47      1.49 o 
  -4  13   8        1.78        3.80      0.96 o 
  -3  13   8        3.21        2.26      0.69 o 
  -2  13   8       93.15       93.36      2.18 o 
  -1  13   8       29.81       33.28      1.48 o 
   0  13   8        7.56        8.13      1.19 o 
   1  13   8       95.74       92.32      4.74 o 
   2  13   8      146.47      142.23      5.61 o 
   3  13   8       25.65       27.47      1.21 o 
   4  13   8       65.10       67.07      1.89 o 
   5  13   8       12.18       14.76      1.09 o 
   6  13   8      128.92      150.74      2.92 o 
   7  13   8        4.77        6.39      0.99 o 
   8  13   8        0.25       -0.34      0.95 o 
  -7  14   8        0.38        0.22      1.07 o 
  -6  14   8        0.46        1.29      0.97 o 
  -5  14   8       70.26       68.60      2.54 o 
  -4  14   8       68.67       70.52      2.40 o 
  -3  14   8       11.28        9.96      1.42 o 
  -2  14   8        8.49       10.13      0.95 o 
  -1  14   8        8.46       11.00      1.52 o 
   0  14   8        0.07        0.03      1.35 o 
   1  14   8      183.19      169.29      6.71 o 
   2  14   8       70.28       76.61      3.47 o 
   3  14   8        1.82        1.38      1.06 o 
   4  14   8       18.12       18.93      1.35 o 
   5  14   8        3.34        2.56      0.77 o 
   6  14   8        3.17        4.27      0.94 o 
   7  14   8        0.07       -1.61      0.89 o 
  -6  15   8        0.32       -0.06      1.00 o 
  -5  15   8        0.02       -1.79      0.94 o 
  -4  15   8        0.66       -0.10      0.97 o 
  -3  15   8       59.31       67.21      2.30 o 
  -2  15   8       89.57       94.47      2.99 o 
  -1  15   8       82.39       76.45      2.86 o 
   0  15   8       29.60       25.55      2.17 o 
   1  15   8       68.71       63.07      4.07 o 
   2  15   8       21.74       21.00      2.83 o 
   3  15   8       20.82       20.86      1.87 o 
   4  15   8        6.97        9.42      2.89 o 
   5  15   8        0.33       -0.76      0.71 o 
   6  15   8       18.11       22.04      1.81 o 
   7  15   8       20.93       18.34      2.03 o 
  -5  16   8        8.60        9.40      1.83 o 
  -4  16   8        3.68        3.02      1.12 o 
  -3  16   8        0.20       -0.49      0.99 o 
  -2  16   8        7.41        5.82      1.13 o 
  -1  16   8        2.01        1.93      1.09 o 
   0  16   8        9.77        9.47      1.66 o 
   1  16   8       44.58       41.36      3.59 o 
   2  16   8       11.24       11.93      2.48 o 
   3  16   8        4.84        4.87      1.75 o 
   4  16   8        4.18        3.29      1.70 o 
   5  16   8      129.66      148.73      3.99 o 
   6  16   8        7.69        3.53      1.44 o 
  -4  17   8       12.56       12.57      1.44 o 
  -3  17   8        0.00       -0.62      1.53 o 
  -2  17   8        1.73        1.76      1.07 o 
  -1  17   8       12.04        9.65      1.67 o 
   0  17   8        0.15        0.60      1.61 o 
   1  17   8        2.25        1.02      1.76 o 
   2  17   8       17.07        6.11      2.28 o 
   3  17   8        6.18        5.45      2.29 o 
   4  17   8       21.49       29.07      4.31 o 
   5  17   8        2.15        1.63      1.34 o 
  -3  18   8        0.87        2.28      1.82 o 
  -2  18   8        3.02        4.79      1.21 o 
  -1  18   8       23.10       24.53      2.59 o 
   0  18   8        0.90       -0.71      1.57 o 
   1  18   8        1.10        1.88      1.83 o 
   2  18   8        0.72        0.95      1.96 o 
   3  18   8      150.06      169.09      7.70 o 
   4  18   8       48.42       65.88      4.24 o 
  -1  19   8        7.56        6.16      3.75 o 
   0  19   8        0.16        0.87      1.73 o 
   1  19   8       21.96       23.65      3.15 o 
   0 -13   9       30.47       29.70      2.06 o 
   1 -13   9        0.97        1.07      1.18 o 
  -3 -12   9       18.31       15.51      2.03 o 
  -2 -12   9       86.38      106.11      4.07 o 
  -1 -12   9        6.28        8.38      2.21 o 
   0 -12   9        5.69        6.47      1.33 o 
   1 -12   9        2.21        2.18      1.06 o 
   2 -12   9        0.08       -2.15      1.43 o 
   3 -12   9        9.32        9.19      1.41 o 
   4 -12   9        3.32        1.94      1.35 o 
  -4 -11   9        0.48       -2.07      1.68 o 
  -3 -11   9        3.53        6.88      1.60 o 
  -2 -11   9       13.41       12.39      1.98 o 
  -1 -11   9        3.19        2.85      1.43 o 
   0 -11   9       12.69       13.02      1.41 o 
   1 -11   9       45.05       46.06      2.14 o 
   2 -11   9       27.80       25.99      1.31 o 
   3 -11   9        6.42        7.60      1.32 o 
   4 -11   9        3.28        3.69      1.18 o 
   5 -11   9        0.64        0.64      1.90 o 
  -5 -10   9        4.95        0.48      4.41 o 
  -4 -10   9      129.43      150.15      5.46 o 
  -3 -10   9       57.17       59.20      3.01 o 
  -2 -10   9        1.88        2.61      1.59 o 
  -1 -10   9       14.15       14.38      1.76 o 
   0 -10   9        9.06        7.95      1.21 o 
   1 -10   9        0.71        0.83      0.93 o 
   2 -10   9      127.11      126.56      2.54 o 
   3 -10   9       12.91       14.29      1.44 o 
   4 -10   9        0.70        1.44      1.05 o 
   5 -10   9        0.42       -1.13      1.15 o 
   6 -10   9        1.21        1.19      1.51 o 
  -6  -9   9       16.85       18.39      2.67 o 
  -5  -9   9        2.74        2.83      1.24 o 
  -4  -9   9       17.74       19.80      1.70 o 
  -3  -9   9       40.75       44.60      2.67 o 
  -2  -9   9      112.85      116.96      3.94 o 
  -1  -9   9       25.60       23.84      1.95 o 
   0  -9   9       29.61       26.09      1.49 o 
   1  -9   9        1.99        2.07      0.83 o 
   2  -9   9        2.09        3.38      0.78 o 
   3  -9   9        2.02        0.33      1.22 o 
   4  -9   9      131.43      139.65      3.60 o 
   5  -9   9        4.81        6.21      1.29 o 
   6  -9   9        0.33        1.85      1.09 o 
   7  -9   9        4.31        0.89      1.41 o 
  -6  -8   9        0.10        0.10      1.23 o 
  -5  -8   9       85.19       87.10      3.00 o 
  -4  -8   9       72.38       81.24      2.54 o 
  -3  -8   9        2.47        2.59      1.07 o 
  -2  -8   9        0.30       -0.94      0.99 o 
  -1  -8   9       63.18       67.08      2.82 o 
   0  -8   9      145.48      135.91      2.99 o 
   1  -8   9      212.34      230.19      3.65 o 
   2  -8   9       82.57       82.70      2.02 o 
   3  -8   9        0.43       -1.69      0.85 o 
   4  -8   9       41.02       42.69      2.23 o 
   5  -8   9       76.03       78.17      2.85 o 
   6  -8   9        3.12        2.42      1.03 o 
   7  -8   9        0.12        0.91      1.07 o 
  -7  -7   9        0.19       -0.50      0.99 o 
  -6  -7   9       18.43       22.83      1.71 o 
  -5  -7   9      142.92      160.49      3.10 o 
  -4  -7   9       17.75       18.56      1.20 o 
  -3  -7   9       45.26       40.72      1.79 o 
  -2  -7   9        0.57        1.36      1.05 o 
  -1  -7   9       34.50       32.38      1.77 o 
   0  -7   9      100.64      109.67      2.34 o 
   1  -7   9      127.18      123.73      2.50 o 
   2  -7   9       23.94       24.50      1.23 o 
   3  -7   9       61.13       59.42      2.00 o 
   4  -7   9       12.32       10.95      1.09 o 
   5  -7   9        4.55        2.92      0.99 o 
   6  -7   9       17.48       21.14      1.51 o 
   7  -7   9        0.03       -0.85      0.84 o 
   8  -7   9        5.71        6.99      1.63 o 
  -7  -6   9        2.73        2.14      1.07 o 
  -6  -6   9       49.97       53.79      2.40 o 
  -5  -6   9        5.67        5.21      0.88 o 
  -4  -6   9       21.39       22.31      1.27 o 
  -3  -6   9        7.58        5.49      0.94 o 
  -2  -6   9        0.62        0.25      0.76 o 
  -1  -6   9      662.89      702.71      9.84 o 
   0  -6   9      147.60      158.28      2.57 o 
   1  -6   9       13.93       14.78      0.92 o 
   2  -6   9      458.34      442.56      5.59 o 
   3  -6   9       57.48       55.07      1.86 o 
   4  -6   9        5.61        5.84      1.17 o 
   5  -6   9        2.75        3.47      0.93 o 
   6  -6   9        0.64       -1.51      0.97 o 
   7  -6   9        0.54        0.51      0.80 o 
   8  -6   9        1.96        3.52      1.64 o 
  -8  -5   9        0.19       -1.25      1.11 o 
  -7  -5   9        6.55        8.19      1.21 o 
  -6  -5   9       27.30       29.98      1.95 o 
  -5  -5   9       33.24       32.70      1.39 o 
  -4  -5   9        0.67       -0.11      0.63 o 
  -3  -5   9        1.60       -0.80      0.57 o 
  -2  -5   9       45.34       51.51      1.88 o 
  -1  -5   9       40.51       43.00      1.58 o 
   0  -5   9     1431.32     1426.16     14.87 o 
   1  -5   9      203.60      193.92      2.80 o 
   2  -5   9      111.34      108.80      2.07 o 
   3  -5   9       13.63       15.86      1.11 o 
   4  -5   9        0.30       -0.35      0.78 o 
   5  -5   9       73.23       69.32      2.90 o 
   6  -5   9        0.09        0.86      0.81 o 
   7  -5   9       27.48       28.74      1.55 o 
   8  -5   9        0.24        1.08      2.04 o 
   9  -5   9        0.18        1.84      1.50 o 
  -8  -4   9        0.45       -0.34      0.89 o 
  -7  -4   9        1.21        2.63      0.97 o 
  -6  -4   9        5.08        3.50      0.95 o 
  -5  -4   9        9.51       10.29      0.92 o 
  -4  -4   9        1.25       -0.84      0.57 o 
  -3  -4   9       64.94       73.00      1.71 o 
  -2  -4   9       82.65       77.29      2.13 o 
  -1  -4   9       73.25       82.16      1.95 o 
   0  -4   9      341.11      321.57      4.64 o 
   1  -4   9      349.82      351.94      4.21 o 
   2  -4   9       27.03       22.38      0.98 o 
   3  -4   9       36.82       40.80      1.73 o 
   4  -4   9       12.01       10.38      1.08 o 
   5  -4   9        2.09        1.70      1.00 o 
   6  -4   9       20.57       20.59      1.29 o 
   7  -4   9        4.45        6.53      0.86 o 
   8  -4   9        5.53        5.99      1.26 o 
   9  -4   9        3.91        3.90      1.23 o 
  -8  -3   9        5.21        5.91      1.25 o 
  -7  -3   9       15.71       15.76      1.30 o 
  -6  -3   9       12.66       13.19      1.19 o 
  -5  -3   9       16.87       16.46      0.91 o 
  -4  -3   9       15.48       14.83      1.06 o 
  -3  -3   9      398.36      356.75      4.48 o 
  -2  -3   9     3998.62     3842.00     38.00 o 
  -1  -3   9       16.94       15.03      0.75 o 
   0  -3   9      223.05      210.37      2.79 o 
   1  -3   9       17.48       19.58      0.85 o 
   2  -3   9      150.36      141.64      3.79 o 
   3  -3   9       66.75       60.30      1.91 o 
   4  -3   9      222.10      235.10      4.20 o 
   5  -3   9       44.18       47.67      1.75 o 
   6  -3   9        0.01       -0.39      0.76 o 
   7  -3   9        7.82        7.36      0.86 o 
   8  -3   9       22.36       22.73      1.61 o 
   9  -3   9        6.29        7.88      1.28 o 
  -9  -2   9        2.58        0.49      1.17 o 
  -8  -2   9        0.66       -0.25      1.03 o 
  -7  -2   9        4.74        3.50      0.88 o 
  -6  -2   9       56.34       58.82      1.94 o 
  -5  -2   9       16.98       15.98      0.88 o 
  -4  -2   9      563.37      562.05      7.09 o 
  -3  -2   9        0.11        4.58      0.67 o 
  -2  -2   9      112.04      102.58      1.78 o 
  -1  -2   9     1047.93     1007.08      8.72 o 
   0  -2   9       63.80       66.89      1.38 o 
   1  -2   9      328.00      329.93      5.03 o 
   2  -2   9       10.45       10.65      0.96 o 
   3  -2   9       37.78       39.84      1.60 o 
   4  -2   9        6.12        6.11      0.86 o 
   5  -2   9      322.61      320.47      5.20 o 
   6  -2   9       21.48       19.50      1.16 o 
   7  -2   9       60.84       64.35      1.45 o 
   8  -2   9        2.08        4.06      2.80 o 
   9  -2   9        0.12       -1.52      1.01 o 
  10  -2   9        0.04       -0.78      1.03 o 
  -9  -1   9       12.03       12.18      1.13 o 
  -8  -1   9        6.65        6.42      0.96 o 
  -7  -1   9        4.51        4.12      0.85 o 
  -6  -1   9        5.63        7.86      0.92 o 
  -5  -1   9      598.99      578.86      8.30 o 
  -4  -1   9      609.99      604.24      7.46 o 
  -3  -1   9      129.79      119.21      2.03 o 
  -2  -1   9       25.93       24.22      0.87 o 
  -1  -1   9       40.84       34.25      0.83 o 
   0  -1   9      159.67      163.96      2.05 o 
   1  -1   9       76.35       65.61      1.64 o 
   2  -1   9      203.58      227.86      3.99 o 
   3  -1   9       11.79       10.53      0.91 o 
   4  -1   9        1.25        2.10      0.77 o 
   5  -1   9       11.39       10.96      0.95 o 
   6  -1   9        0.51        1.68      0.54 o 
   7  -1   9       13.32       10.20      1.49 o 
   8  -1   9        8.11        8.71      1.11 o 
   9  -1   9        4.30        4.29      1.10 o 
  10  -1   9        0.06       -0.61      0.99 o 
  -9   0   9       14.92       16.36      1.17 o 
  -8   0   9        8.38        8.60      0.99 o 
  -7   0   9        4.01        4.16      0.85 o 
  -6   0   9      101.08      110.36      2.57 o 
  -5   0   9       31.80       31.26      1.74 o 
  -4   0   9      524.20      520.69      6.52 o 
  -3   0   9        5.67        7.14      0.67 o 
  -2   0   9      286.26      292.73      3.41 o 
  -1   0   9       23.80       34.14      0.88 o 
   0   0   9        8.70       10.20      0.52 o 
   1   0   9        1.32        1.12      0.36 o 
   2   0   9      391.59      391.43      6.08 o 
   3   0   9      206.11      199.18      4.51 o 
   4   0   9        1.47        1.50      0.76 o 
   5   0   9       43.41       48.25      1.85 o 
   6   0   9       22.23       23.80      1.22 o 
   7   0   9        4.97        4.02      0.66 o 
   8   0   9       10.98       13.61      2.10 o 
   9   0   9        3.00        4.49      1.10 o 
  10   0   9        3.48        4.05      1.68 o 
  -9   1   9        0.20       -0.19      0.71 o 
  -8   1   9        3.44        3.96      0.83 o 
  -7   1   9       43.82       44.84      2.03 o 
  -6   1   9      154.69      145.74      2.95 o 
  -5   1   9       44.00       43.97      1.63 o 
  -4   1   9       49.86       35.65      1.49 o 
  -3   1   9       46.99       45.87      1.20 o 
  -2   1   9       37.48       26.16      1.04 o 
  -1   1   9       44.62       39.70      0.97 o 
   0   1   9      483.79      471.43      4.61 o 
   1   1   9      533.05      556.57      6.88 o 
   2   1   9        0.02       -0.43      0.45 o 
   3   1   9        4.19        4.38      0.68 o 
   4   1   9      443.25      437.67     19.17 o 
   5   1   9      395.92      379.21      5.09 o 
   6   1   9       27.61       24.25      0.91 o 
   7   1   9        2.57        3.97      0.65 o 
   8   1   9        0.99        1.53      0.98 o 
   9   1   9       33.40       38.74      1.97 o 
  10   1   9        0.04       -0.55      1.00 o 
  -9   2   9       13.95       12.60      0.90 o 
  -8   2   9       21.81       22.20      1.99 o 
  -7   2   9        4.36        5.26      0.87 o 
  -6   2   9      100.22      105.34      2.46 o 
  -5   2   9      208.07      199.41      3.52 o 
  -4   2   9       20.03       18.36      0.84 o 
  -3   2   9      180.78      162.21      2.42 o 
  -2   2   9       34.81       35.35      1.38 o 
  -1   2   9       13.84       10.32      0.51 o 
   0   2   9      362.17      375.69      3.79 o 
   1   2   9      300.54      258.88      3.64 o 
   2   2   9        8.28        8.27      0.73 o 
   3   2   9       87.59       83.31      2.04 o 
   4   2   9       16.92       18.88      1.41 o 
   5   2   9        3.08        1.94      0.59 o 
   6   2   9       11.17       11.23      0.74 o 
   7   2   9      136.91      137.58      3.34 o 
   8   2   9        3.13        4.10      1.01 o 
   9   2   9        2.03        3.80      1.10 o 
  10   2   9        9.55       10.61      1.32 o 
  -9   3   9        1.32        2.78      1.48 o 
  -8   3   9      106.55      107.84      2.44 o 
  -7   3   9        1.01       -0.28      0.65 o 
  -6   3   9       29.44       28.84      1.45 o 
  -5   3   9        0.06       -1.04      0.52 o 
  -4   3   9      135.63      128.34      2.12 o 
  -3   3   9       66.76       67.06      1.78 o 
  -2   3   9      919.64      929.84     16.34 o 
  -1   3   9      328.87      374.47      3.78 o 
   0   3   9        5.04        6.88      0.47 o 
   1   3   9        5.44        5.46      0.55 o 
   2   3   9      713.74      669.88      9.16 o 
   3   3   9      163.72      139.82      2.95 o 
   4   3   9        0.03       -0.21      0.47 o 
   5   3   9       21.30       19.85      0.87 o 
   6   3   9        0.37        1.37      0.55 o 
   7   3   9       18.35       18.46      1.14 o 
   8   3   9       62.03       67.64      2.40 o 
   9   3   9        5.05        3.65      1.09 o 
  10   3   9        4.82        5.14      1.18 o 
  -9   4   9        0.01        0.18      0.86 o 
  -8   4   9        1.21       -0.72      0.71 o 
  -7   4   9       16.56       16.31      1.31 o 
  -6   4   9       25.12       21.71      1.19 o 
  -5   4   9       13.94       13.73      0.95 o 
  -4   4   9       41.70       38.85      1.04 o 
  -3   4   9        0.00        0.13      0.42 o 
  -2   4   9        2.42        3.77      0.50 o 
  -1   4   9       81.92       63.03      1.09 o 
   0   4   9      144.30      139.92      1.98 o 
   1   4   9      178.79      163.44      2.60 o 
   2   4   9        4.29        1.99      0.53 o 
   3   4   9       16.70       15.97      1.06 o 
   4   4   9      208.09      224.77      4.30 o 
   5   4   9      338.14      328.21      7.36 o 
   6   4   9      137.09      124.30      2.40 o 
   7   4   9        0.54        1.37      0.51 o 
   8   4   9       15.01       18.29      1.52 o 
   9   4   9        0.30       -0.26      0.92 o 
  10   4   9        2.60        1.28      1.28 o 
  -9   5   9        0.08       -0.72      0.82 o 
  -8   5   9        0.73       -0.28      0.67 o 
  -7   5   9        8.68        8.91      0.91 o 
  -6   5   9       17.03       14.82      1.03 o 
  -5   5   9        7.28        8.11      0.82 o 
  -4   5   9        4.42        6.53      0.73 o 
  -3   5   9        4.41        1.54      0.43 o 
  -2   5   9       29.91       28.25      0.94 o 
  -1   5   9        0.02        0.55      0.35 o 
   0   5   9       37.74       40.35      0.96 o 
   1   5   9      127.45      143.27      2.18 o 
   2   5   9      248.09      256.82      4.51 o 
   3   5   9      282.97      274.21      4.29 o 
   4   5   9       40.45       39.79      1.28 o 
   5   5   9      129.13      130.45      2.56 o 
   6   5   9       86.13       87.87      2.50 o 
   7   5   9      153.05      154.76      2.74 o 
   8   5   9        0.29       -0.47      0.68 o 
   9   5   9       12.98       12.08      1.42 o 
  10   5   9        6.67        6.04      1.27 o 
  -9   6   9        1.43        0.91      0.86 o 
  -8   6   9        3.40        1.45      0.71 o 
  -7   6   9       21.70       22.28      1.22 o 
  -6   6   9        6.02        4.76      0.76 o 
  -5   6   9        3.22        3.16      0.68 o 
  -4   6   9        0.74        1.65      0.61 o 
  -3   6   9      487.28      461.84      5.78 o 
  -2   6   9      298.25      291.50      3.98 o 
  -1   6   9       41.73       39.39      1.05 o 
   0   6   9       21.72       20.74      0.72 o 
   1   6   9      114.13      124.84      2.05 o 
   2   6   9     1150.04     1130.42     11.95 o 
   3   6   9      262.41      275.93      3.97 o 
   4   6   9      757.18      741.80     11.31 o 
   5   6   9       44.51       40.67      1.79 o 
   6   6   9        1.18        2.38      0.70 o 
   7   6   9        1.47        0.48      0.63 o 
   8   6   9       43.57       46.37      1.75 o 
   9   6   9       11.79       10.32      2.35 o 
  10   6   9       11.81       14.06      1.33 o 
  -9   7   9        2.29       -0.29      0.79 o 
  -8   7   9        5.58        2.54      0.72 o 
  -7   7   9       18.63       20.17      1.49 o 
  -6   7   9       76.21       81.24      2.08 o 
  -5   7   9       27.30       25.48      1.26 o 
  -4   7   9        8.03        9.40      0.87 o 
  -3   7   9        0.13       -0.76      0.44 o 
  -2   7   9      609.51      604.76      8.36 o 
  -1   7   9        2.63        1.91      0.45 o 
   0   7   9      175.50      186.64      2.29 o 
   1   7   9      145.79      134.34      2.03 o 
   2   7   9      123.92      137.61      2.13 o 
   3   7   9      247.01      243.79      4.08 o 
   4   7   9      169.92      149.88      2.93 o 
   5   7   9      629.17      572.46     15.40 o 
   6   7   9       22.94       21.66      1.29 o 
   7   7   9       40.51       39.96      1.49 o 
   8   7   9        4.60        3.97      0.66 o 
   9   7   9       34.08       40.68      1.87 o 
  10   7   9       11.98       14.29      1.38 o 
  -9   8   9        4.06        4.17      0.96 o 
  -8   8   9        2.03        1.70      0.70 o 
  -7   8   9       13.22       11.89      1.02 o 
  -6   8   9       43.82       45.59      1.65 o 
  -5   8   9      328.51      308.46      4.94 o 
  -4   8   9       18.24       18.75      1.13 o 
  -3   8   9       56.98       52.36      1.87 o 
  -2   8   9        1.18       -0.19      0.66 o 
  -1   8   9        9.92       10.94      0.71 o 
   0   8   9      401.85      401.45      3.77 o 
   1   8   9     3060.64     3087.75     25.49 o 
   2   8   9       95.30       84.86      1.94 o 
   3   8   9      315.43      273.40      4.83 o 
   4   8   9        5.26        5.28      0.84 o 
   5   8   9       33.11       32.48      1.47 o 
   6   8   9       32.05       33.51      1.49 o 
   7   8   9       10.47       12.75      0.94 o 
   8   8   9       11.24       10.04      0.85 o 
   9   8   9        0.33        1.22      0.75 o 
  -8   9   9        5.72        4.32      0.77 o 
  -7   9   9        2.41        3.12      0.79 o 
  -6   9   9        0.00        0.05      0.71 o 
  -5   9   9        0.66       -0.39      0.69 o 
  -4   9   9       34.91       36.05      1.50 o 
  -3   9   9      325.51      347.03      4.70 o 
  -2   9   9       10.86        8.98      0.75 o 
  -1   9   9       97.12      101.36      2.08 o 
   0   9   9       13.46       21.00      1.04 o 
   1   9   9       21.96       23.26      0.91 o 
   2   9   9     1006.79      914.15      9.87 o 
   3   9   9        4.63        3.55      0.67 o 
   4   9   9       12.09        6.14      0.74 o 
   5   9   9       22.22       18.63      1.09 o 
   6   9   9        1.26        2.79      0.68 o 
   7   9   9        0.45        0.76      0.63 o 
   8   9   9        7.56        7.19      0.82 o 
   9   9   9       10.76       10.50      1.07 o 
  -8  10   9       17.99       17.91      1.11 o 
  -7  10   9        9.20        5.81      0.91 o 
  -6  10   9        8.09        9.09      0.99 o 
  -5  10   9       13.28       13.04      1.11 o 
  -4  10   9        2.24        1.15      0.74 o 
  -3  10   9        9.80        9.16      0.78 o 
  -2  10   9       28.40       25.89      1.18 o 
  -1  10   9     1117.59     1074.30     12.56 o 
   0  10   9      279.05      265.62      3.74 o 
   1  10   9      189.03      168.91      2.38 o 
   2  10   9        1.98        1.90      0.56 o 
   3  10   9        6.74        3.48      0.68 o 
   4  10   9       12.40       12.73      0.96 o 
   5  10   9      153.45      140.86      2.73 o 
   6  10   9       52.39       56.57      1.94 o 
   7  10   9        0.18        0.11      0.64 o 
   8  10   9        0.00        0.40      0.66 o 
   9  10   9        5.69        5.81      0.77 o 
  -8  11   9        0.38       -0.44      0.71 o 
  -7  11   9        1.25       -0.05      0.81 o 
  -6  11   9       35.21       37.10      2.27 o 
  -5  11   9       34.84       33.18      1.90 o 
  -4  11   9       77.26       77.94      2.84 o 
  -3  11   9      134.07      133.16      2.49 o 
  -2  11   9        0.98        0.64      0.71 o 
  -1  11   9      176.15      170.69      3.01 o 
   0  11   9      252.18      228.90      4.11 o 
   1  11   9      400.69      392.09      7.22 o 
   2  11   9      264.52      225.47      3.34 o 
   3  11   9        0.02       -1.01      0.51 o 
   4  11   9       12.76       14.93      1.06 o 
   5  11   9       74.15       77.06      2.06 o 
   6  11   9       44.07       43.32      1.59 o 
   7  11   9       15.73       13.28      1.08 o 
   8  11   9        8.72       10.09      1.06 o 
   9  11   9        0.31       -0.60      0.75 o 
  -7  12   9        8.53        8.66      1.09 o 
  -6  12   9        4.95        4.04      0.97 o 
  -5  12   9        2.66        2.70      0.97 o 
  -4  12   9       86.36       88.80      3.52 o 
  -3  12   9        0.05        0.58      0.69 o 
  -2  12   9      195.15      187.15      3.24 o 
  -1  12   9        3.23        3.64      0.74 o 
   0  12   9       29.51       33.58      1.96 o 
   1  12   9      155.26      163.69      4.06 o 
   2  12   9       22.80       27.47      1.34 o 
   3  12   9       19.70       13.19      0.95 o 
   4  12   9      108.84      100.56      2.39 o 
   5  12   9        2.40        0.65      0.73 o 
   6  12   9        2.65        2.72      0.93 o 
   7  12   9        2.15        1.65      0.82 o 
   8  12   9        8.24        8.46      1.42 o 
  -7  13   9       13.78       16.08      2.03 o 
  -6  13   9       18.11       18.59      1.43 o 
  -5  13   9        1.21       -0.37      0.91 o 
  -4  13   9        2.29        1.66      0.96 o 
  -3  13   9       59.41       56.99      1.78 o 
  -2  13   9        3.27        3.52      0.76 o 
  -1  13   9       44.51       49.96      2.84 o 
   0  13   9      121.68      112.64      3.38 o 
   1  13   9        8.76        6.40      1.86 o 
   2  13   9       48.64       45.72      4.07 o 
   3  13   9        1.28        0.78      0.68 o 
   4  13   9        3.85        2.55      0.77 o 
   5  13   9        1.42        1.57      0.74 o 
   6  13   9       11.30        7.39      0.96 o 
   7  13   9        0.52        0.39      0.77 o 
   8  13   9        0.02        2.15      1.00 o 
  -6  14   9       21.03       17.56      1.47 o 
  -5  14   9       50.77       58.20      2.75 o 
  -4  14   9        4.92        4.41      1.16 o 
  -3  14   9       18.59       17.96      1.33 o 
  -2  14   9        7.56        7.87      0.93 o 
  -1  14   9       24.26       22.65      1.72 o 
   0  14   9        2.14        1.04      2.63 o 
   1  14   9       15.98       16.55      2.41 o 
   2  14   9        2.69        3.82      1.34 o 
   3  14   9        0.16       -1.31      0.95 o 
   4  14   9        0.90       -0.16      0.74 o 
   5  14   9       27.40       25.57      1.19 o 
   6  14   9        9.23       11.84      1.11 o 
   7  14   9      148.61      164.73      3.54 o 
  -6  15   9        9.82       10.29      1.46 o 
  -5  15   9        8.98        9.32      1.29 o 
  -4  15   9        1.01        1.00      1.07 o 
  -3  15   9       29.05       32.71      1.39 o 
  -2  15   9        0.43        0.76      1.08 o 
  -1  15   9       44.62       40.70      2.26 o 
   0  15   9       41.92       39.79      2.75 o 
   1  15   9       94.84      106.98      5.40 o 
   2  15   9       40.58       34.31      3.37 o 
   3  15   9       50.97       52.57      2.71 o 
   4  15   9       16.88       16.59      3.96 o 
   5  15   9        0.07       -0.28      0.67 o 
   6  15   9       21.97       29.60      2.46 o 
   7  15   9       15.97       18.10      1.98 o 
  -5  16   9        0.04       -0.39      1.00 o 
  -4  16   9        0.00        0.62      1.02 o 
  -3  16   9        7.79        8.73      1.42 o 
  -2  16   9        1.24        0.91      0.99 o 
  -1  16   9        0.00        0.19      1.07 o 
   0  16   9       46.56       51.39      3.86 o 
   1  16   9        0.71       -1.93      1.61 o 
   2  16   9        2.93        3.96      2.01 o 
   3  16   9        0.08       -1.49      1.33 o 
   4  16   9        4.00        4.97      1.79 o 
   5  16   9       42.13       50.87      2.59 o 
   6  16   9       82.53      101.13      3.88 o 
  -4  17   9       10.80       12.96      1.55 o 
  -3  17   9       13.94       16.11      2.09 o 
  -2  17   9        6.86        5.37      1.22 o 
  -1  17   9       36.39       44.34      2.93 o 
   0  17   9        0.41        3.10      1.84 o 
   1  17   9       10.67       14.83      2.58 o 
   2  17   9        1.39        1.50      1.98 o 
   3  17   9        0.05        1.35      1.55 o 
   4  17   9       19.65       22.35      4.12 o 
   5  17   9      106.53      134.35      6.41 o 
  -3  18   9        1.80        1.03      1.77 o 
  -2  18   9        2.64        2.10      1.16 o 
  -1  18   9        0.36       -0.43      2.65 o 
   0  18   9        1.18        0.65      1.64 o 
   1  18   9       13.42       10.87      2.40 o 
   2  18   9       12.65       13.02      2.71 o 
   3  18   9       60.40       72.23      5.44 o 
   0  19   9        3.05        3.35      1.83 o 
  -1 -12  10       30.68       33.59      2.53 o 
   0 -12  10        1.24        0.81      1.24 o 
   1 -12  10       12.25        9.57      1.46 o 
   2 -12  10        0.61       -1.38      1.49 o 
  -3 -11  10        3.46        1.34      1.55 o 
  -2 -11  10       47.96       60.96      3.22 o 
  -1 -11  10       27.43       25.75      3.24 o 
   0 -11  10        5.03        3.36      1.23 o 
   1 -11  10        0.14       -2.04      1.27 o 
   2 -11  10       10.35        6.27      1.81 o 
   3 -11  10        5.16        6.30      1.33 o 
   4 -11  10        8.79       12.27      1.64 o 
  -4 -10  10       39.01       48.18      2.95 o 
  -3 -10  10       23.96       28.44      2.32 o 
  -2 -10  10        0.26       -0.57      1.31 o 
  -1 -10  10        0.34       -2.46      1.74 o 
   0 -10  10        5.20        8.90      1.32 o 
   1 -10  10        2.87        1.14      1.53 o 
   2 -10  10       17.18       13.25      1.44 o 
   3 -10  10       37.15       38.29      2.03 o 
   4 -10  10        2.70        2.52      1.13 o 
   5 -10  10        0.01       -0.02      1.51 o 
  -5  -9  10        2.81        2.17      1.25 o 
  -4  -9  10        0.72        0.77      1.23 o 
  -3  -9  10       16.06       19.12      1.94 o 
  -2  -9  10       15.20       16.73      1.83 o 
  -1  -9  10        1.03        0.86      1.20 o 
   0  -9  10        1.05        1.83      1.00 o 
   1  -9  10       36.81       36.78      1.92 o 
   2  -9  10        7.54        5.03      0.87 o 
   3  -9  10       51.13       51.05      2.16 o 
   4  -9  10       26.21       28.73      1.87 o 
   5  -9  10        9.54       10.34      1.69 o 
   6  -9  10        4.34        6.15      1.69 o 
  -6  -8  10       22.23       22.50      2.73 o 
  -5  -8  10        1.34        0.15      1.12 o 
  -4  -8  10        6.03        4.16      1.25 o 
  -3  -8  10       32.48       34.55      2.31 o 
  -2  -8  10        6.61        5.35      1.45 o 
  -1  -8  10       12.64       13.30      2.19 o 
   0  -8  10        0.24        0.91      0.86 o 
   1  -8  10       54.60       53.56      1.91 o 
   2  -8  10        0.02       -0.11      0.71 o 
   3  -8  10       35.17       35.44      2.09 o 
   4  -8  10       92.40       82.43      2.84 o 
   5  -8  10        1.78        0.91      1.11 o 
   6  -8  10        0.34       -0.01      1.06 o 
   7  -8  10        0.03       -0.35      1.35 o 
  -6  -7  10       19.73       19.64      1.90 o 
  -5  -7  10       74.29       71.96      2.77 o 
  -4  -7  10       56.83       60.76      2.24 o 
  -3  -7  10        0.57       -1.73      0.86 o 
  -2  -7  10        1.17       -0.49      1.03 o 
  -1  -7  10        0.66       -1.44      1.06 o 
   0  -7  10       61.89       63.71      2.19 o 
   1  -7  10        4.75        4.02      0.90 o 
   2  -7  10      381.61      392.10      5.23 o 
   3  -7  10        2.99        2.99      0.96 o 
   4  -7  10        0.79       -0.54      0.96 o 
   5  -7  10       30.31       27.83      2.09 o 
   6  -7  10        2.03        5.88      1.22 o 
   7  -7  10        6.74        6.84      1.14 o 
  -7  -6  10        0.04       -1.48      0.94 o 
  -6  -6  10       11.59       12.92      1.41 o 
  -5  -6  10        2.45        1.30      1.37 o 
  -4  -6  10       16.01       13.95      1.45 o 
  -3  -6  10       10.46       13.30      1.20 o 
  -2  -6  10       36.12       33.58      2.13 o 
  -1  -6  10        0.79        2.47      0.96 o 
   0  -6  10        0.78       -0.72      0.69 o 
   1  -6  10      212.24      202.46      3.28 o 
   2  -6  10        1.06        0.49      0.67 o 
   3  -6  10      218.67      215.21      3.85 o 
   4  -6  10        1.74        4.31      1.95 o 
   5  -6  10        1.01        3.97      1.01 o 
   6  -6  10        0.25       -0.25      0.91 o 
   7  -6  10        1.75        2.21      1.11 o 
   8  -6  10        0.36        0.10      1.24 o 
  -7  -5  10      123.52      123.74      4.23 o 
  -6  -5  10        0.05       -0.66      0.90 o 
  -5  -5  10       11.56       11.75      0.99 o 
  -4  -5  10        0.66        0.80      0.80 o 
  -3  -5  10       39.04       38.18      1.75 o 
  -2  -5  10       67.41       69.34      2.16 o 
  -1  -5  10      286.22      262.73      4.61 o 
   0  -5  10      334.90      320.44      4.65 o 
   1  -5  10       62.88       63.11      1.62 o 
   2  -5  10        2.30       -0.14      0.66 o 
   3  -5  10        4.37       -1.66      0.83 o 
   4  -5  10       13.05       13.34      1.74 o 
   5  -5  10        7.98        8.26      1.12 o 
   6  -5  10       59.65       58.54      2.09 o 
   7  -5  10        2.96        3.87      1.75 o 
   8  -5  10        1.01        1.30      1.96 o 
  -8  -4  10        7.66        6.76      1.33 o 
  -7  -4  10       43.69       42.74      2.04 o 
  -6  -4  10       19.00       24.09      1.61 o 
  -5  -4  10       30.86       28.92      1.32 o 
  -4  -4  10       86.86       91.40      2.15 o 
  -3  -4  10       14.40       17.35      1.05 o 
  -2  -4  10       26.25       27.97      1.46 o 
  -1  -4  10       40.62       36.83      1.68 o 
   0  -4  10      494.12      480.31      5.76 o 
   1  -4  10      171.44      156.66      2.46 o 
   2  -4  10       46.30       46.01      1.72 o 
   3  -4  10        1.92        2.42      0.89 o 
   4  -4  10        7.18        7.82      1.06 o 
   5  -4  10        6.53        5.47      1.14 o 
   6  -4  10       30.10       28.92      1.53 o 
   7  -4  10       46.29       51.93      1.87 o 
   8  -4  10        5.03        3.64      1.28 o 
   9  -4  10        0.61        0.44      1.20 o 
  -8  -3  10       22.04       18.47      1.46 o 
  -7  -3  10        1.28        0.37      0.89 o 
  -6  -3  10        5.82        5.88      1.04 o 
  -5  -3  10        0.92        1.81      0.62 o 
  -4  -3  10       96.26       91.70      2.11 o 
  -3  -3  10      243.89      240.69      3.51 o 
  -2  -3  10       70.58       77.24      2.76 o 
  -1  -3  10      219.00      214.62      3.24 o 
   0  -3  10       22.74       17.43      0.96 o 
   1  -3  10      102.52      104.70      1.88 o 
   2  -3  10       29.75       25.67      1.50 o 
   3  -3  10      180.78      170.43      3.51 o 
   4  -3  10       36.48       31.31      1.55 o 
   5  -3  10        0.19        0.05      0.76 o 
   6  -3  10        4.76        4.32      1.75 o 
   7  -3  10        5.08        4.58      0.88 o 
   8  -3  10       22.02       24.95      1.80 o 
   9  -3  10        3.80        3.87      1.75 o 
  -8  -2  10        1.01       -1.62      0.81 o 
  -7  -2  10       33.43       35.30      2.57 o 
  -6  -2  10        0.23        0.58      0.76 o 
  -5  -2  10        1.88        2.26      0.59 o 
  -4  -2  10      108.50      110.18      2.26 o 
  -3  -2  10       77.84       80.00      1.74 o 
  -2  -2  10      549.81      531.18      6.15 o 
  -1  -2  10      121.28      110.50      2.11 o 
   0  -2  10       53.43       54.86      1.36 o 
   1  -2  10       10.59        9.42      0.79 o 
   2  -2  10       49.49       52.44      1.86 o 
   3  -2  10       20.58       22.14      1.34 o 
   4  -2  10      144.94      142.30      3.93 o 
   5  -2  10        3.63        3.12      0.82 o 
   6  -2  10        9.80        7.18      0.98 o 
   7  -2  10        1.35        1.72      0.76 o 
   8  -2  10       17.94       20.07      1.61 o 
   9  -2  10        0.98       -1.68      1.11 o 
  -8  -1  10        2.50        2.25      0.91 o 
  -7  -1  10       24.60       21.59      1.41 o 
  -6  -1  10      154.09      149.93      3.38 o 
  -5  -1  10       17.76       20.51      1.10 o 
  -4  -1  10      481.07      480.10      6.23 o 
  -3  -1  10       22.82       22.16      1.00 o 
  -2  -1  10       14.44        9.21      0.79 o 
  -1  -1  10       15.15       18.57      0.92 o 
   0  -1  10      416.36      365.83      4.19 o 
   1  -1  10       11.42       11.18      0.76 o 
   2  -1  10       89.46       85.50      2.26 o 
   3  -1  10       32.56       38.89      1.60 o 
   4  -1  10       92.37       93.14      2.37 o 
   5  -1  10       21.25       17.37      1.20 o 
   6  -1  10      156.36      166.51      2.80 o 
   7  -1  10        8.20        8.54      0.76 o 
   8  -1  10        6.84        5.03      1.16 o 
   9  -1  10        0.50       -0.33      1.15 o 
  -9   0  10        0.25       -1.78      0.91 o 
  -8   0  10       22.30       22.90      1.83 o 
  -7   0  10        0.63       -0.50      0.77 o 
  -6   0  10       98.25       97.69      2.48 o 
  -5   0  10       47.49       50.76      1.78 o 
  -4   0  10       41.31       34.53      1.36 o 
  -3   0  10      137.56      132.13      2.19 o 
  -2   0  10       18.40       11.19      0.72 o 
  -1   0  10       54.34       57.80      1.30 o 
   0   0  10        0.03       -0.49      0.36 o 
   1   0  10      116.03      121.47      3.59 o 
   2   0  10        7.31        9.49      0.96 o 
   3   0  10       96.61       89.80      2.26 o 
   4   0  10        4.41        3.22      0.96 o 
   5   0  10       11.41       11.41      1.34 o 
   6   0  10        4.79        4.23      0.70 o 
   7   0  10       13.91       12.50      0.99 o 
   8   0  10        1.40        1.09      1.12 o 
   9   0  10       13.19       13.57      1.50 o 
  10   0  10        3.62        3.26      1.21 o 
  -9   1  10       11.20        8.60      1.17 o 
  -8   1  10        1.55        2.03      0.85 o 
  -7   1  10       46.86       54.65      3.00 o 
  -6   1  10       73.40       78.60      2.26 o 
  -5   1  10        4.35        2.33      0.81 o 
  -4   1  10       11.57        9.87      0.80 o 
  -3   1  10      159.46      138.63      2.18 o 
  -2   1  10      196.06      192.34      2.69 o 
  -1   1  10      141.10      146.31      1.93 o 
   0   1  10      142.17      124.85      1.72 o 
   1   1  10       20.10       20.81      0.97 o 
   2   1  10       41.76       40.37      1.61 o 
   3   1  10       23.88       24.74      1.29 o 
   4   1  10        1.15        0.34      0.64 o 
   5   1  10       19.47       18.82      1.16 o 
   6   1  10       19.26       17.35      0.96 o 
   7   1  10        2.10        0.74      0.84 o 
   8   1  10       13.64       14.16      2.42 o 
   9   1  10       16.97       20.06      1.66 o 
  10   1  10       23.18       26.14      2.31 o 
  -9   2  10        5.12        5.37      1.01 o 
  -8   2  10       39.74       47.39      1.75 o 
  -7   2  10        0.82        1.32      0.71 o 
  -6   2  10        0.03       -0.99      0.64 o 
  -5   2  10       55.83       54.45      1.77 o 
  -4   2  10       76.12       68.30      2.29 o 
  -3   2  10        0.01       -0.46      0.54 o 
  -2   2  10       62.16       63.56      1.28 o 
  -1   2  10       44.85       48.52      1.02 o 
   0   2  10       14.05        7.43      0.49 o 
   1   2  10       89.64       89.82      2.15 o 
   2   2  10        0.30        1.02      0.63 o 
   3   2  10       98.68      103.98      2.61 o 
   4   2  10       55.43       53.44      1.76 o 
   5   2  10      129.73      124.57      2.38 o 
   6   2  10      311.79      321.13      4.13 o 
   7   2  10        0.66        0.51      0.71 o 
   8   2  10       29.37       25.14      3.25 o 
   9   2  10       12.72       10.64      1.42 o 
  10   2  10        0.96        0.47      1.12 o 
  -9   3  10        0.04        1.65      0.74 o 
  -8   3  10        2.72        2.83      0.83 o 
  -7   3  10        3.79        3.89      0.83 o 
  -6   3  10        2.88        2.86      0.76 o 
  -5   3  10      133.27      129.40      2.71 o 
  -4   3  10        2.98        1.50      0.51 o 
  -3   3  10        1.24        0.56      0.46 o 
  -2   3  10       30.21       29.71      1.08 o 
  -1   3  10        4.56        3.51      0.46 o 
   0   3  10       79.87       84.76      1.35 o 
   1   3  10       61.94       62.45      1.60 o 
   2   3  10     1333.35     1333.04     16.91 o 
   3   3  10       25.16       24.52      1.31 o 
   4   3  10        1.95        2.17      0.76 o 
   5   3  10        1.54        6.43      1.08 o 
   6   3  10       29.72       28.95      1.23 o 
   7   3  10      165.83      177.87      3.62 o 
   8   3  10        0.07        1.28      1.06 o 
   9   3  10       15.68       17.03      1.61 o 
  10   3  10        5.34        7.00      1.33 o 
  -9   4  10        0.77        0.08      0.63 o 
  -8   4  10        0.04       -0.69      0.73 o 
  -7   4  10       69.73       67.67      2.61 o 
  -6   4  10        4.27        2.31      0.81 o 
  -5   4  10       18.85       15.38      1.08 o 
  -4   4  10       21.33       21.51      1.38 o 
  -3   4  10       31.98       35.12      1.18 o 
  -2   4  10      196.93      211.07      2.85 o 
  -1   4  10     1205.69     1127.85     10.96 o 
   0   4  10        9.26        9.38      0.59 o 
   1   4  10      164.27      173.07      2.58 o 
   2   4  10       35.64       28.29      1.24 o 
   3   4  10      125.30      122.26      2.90 o 
   4   4  10      928.08      934.17     12.25 o 
   5   4  10      356.40      361.49      4.90 o 
   6   4  10       20.24       19.78      1.11 o 
   7   4  10       42.63       39.04      1.35 o 
   8   4  10       20.10       20.58      1.38 o 
   9   4  10        1.77        0.77      1.06 o 
  10   4  10        3.14        2.56      1.66 o 
  -9   5  10       11.84       14.51      1.36 o 
  -8   5  10        2.70        1.75      1.17 o 
  -7   5  10       11.35       10.00      1.01 o 
  -6   5  10       32.61       29.54      1.42 o 
  -5   5  10      106.54      107.69      3.40 o 
  -4   5  10       74.15       75.52      1.59 o 
  -3   5  10        7.92       10.58      0.75 o 
  -2   5  10       69.37       74.30      1.49 o 
  -1   5  10      110.46       99.77      1.82 o 
   0   5  10     1911.64     1837.47     16.24 o 
   1   5  10      218.92      214.99      3.01 o 
   2   5  10        0.06       -0.36      0.53 o 
   3   5  10       57.85       59.35      1.74 o 
   4   5  10       49.97       48.46      1.67 o 
   5   5  10       14.78       11.58      0.98 o 
   6   5  10      356.16      356.01      5.37 o 
   7   5  10        4.02        1.35      0.84 o 
   8   5  10        4.94        4.09      0.86 o 
   9   5  10       32.31       32.08      2.07 o 
  10   5  10        6.72        6.74      1.37 o 
  -9   6  10        0.49        0.07      0.93 o 
  -8   6  10        0.47        0.33      0.73 o 
  -7   6  10        1.15        1.60      0.77 o 
  -6   6  10       10.33        8.43      0.93 o 
  -5   6  10       46.07       45.00      1.68 o 
  -4   6  10      463.03      455.06      5.75 o 
  -3   6  10      220.03      198.11      3.05 o 
  -2   6  10       46.17       44.82      1.19 o 
  -1   6  10        3.06        4.89      0.56 o 
   0   6  10       49.53       49.45      1.12 o 
   1   6  10      102.07       91.54      1.79 o 
   2   6  10       11.40       12.13      0.84 o 
   3   6  10     1008.49     1018.05     16.97 o 
   4   6  10       40.01       42.50      1.43 o 
   5   6  10       32.30       37.64      1.57 o 
   6   6  10        0.53       -1.22      0.61 o 
   7   6  10        0.73        0.21      0.65 o 
   8   6  10        0.13        0.50      1.01 o 
   9   6  10        3.69        4.74      1.24 o 
  10   6  10        0.11       -0.03      1.60 o 
  -9   7  10        0.50        2.26      1.25 o 
  -8   7  10       34.86       40.14      2.23 o 
  -7   7  10        4.90        4.65      0.87 o 
  -6   7  10        0.31        0.04      0.68 o 
  -5   7  10        6.00        6.82      1.09 o 
  -4   7  10        6.02        6.12      0.88 o 
  -3   7  10      335.86      320.88      4.42 o 
  -2   7  10       24.46       23.28      1.04 o 
  -1   7  10      142.95      144.58      2.33 o 
   0   7  10       62.69       60.70      1.44 o 
   1   7  10       20.08       19.31      0.87 o 
   2   7  10      355.99      363.17      4.58 o 
   3   7  10      373.71      362.44      5.08 o 
   4   7  10      714.88      674.97      9.35 o 
   5   7  10      176.93      173.69      3.77 o 
   6   7  10       22.38       20.84      1.22 o 
   7   7  10       76.35       68.25      1.91 o 
   8   7  10       18.87       17.43      1.16 o 
   9   7  10        5.96        5.92      0.90 o 
  -8   8  10       10.16       10.65      1.03 o 
  -7   8  10        7.08        6.31      0.91 o 
  -6   8  10       62.81       66.35      2.78 o 
  -5   8  10       78.79       85.32      2.38 o 
  -4   8  10       56.59       51.83      1.76 o 
  -3   8  10       12.88       11.98      0.83 o 
  -2   8  10        0.06        1.18      0.57 o 
  -1   8  10      288.89      287.35      4.10 o 
   0   8  10     1033.63     1015.28     10.10 o 
   1   8  10       38.18       46.73      1.23 o 
   2   8  10      184.66      176.14      2.76 o 
   3   8  10        0.49        0.47      0.65 o 
   4   8  10       80.71       74.53      2.93 o 
   5   8  10      112.50       97.14      2.41 o 
   6   8  10       25.44       28.11      2.31 o 
   7   8  10       13.02       10.18      0.98 o 
   8   8  10        2.73        1.60      0.65 o 
   9   8  10        0.21        0.04      0.73 o 
  -8   9  10        3.94        3.10      0.83 o 
  -7   9  10        7.37        7.72      0.99 o 
  -6   9  10       11.84       11.25      1.07 o 
  -5   9  10       82.74       74.16      2.13 o 
  -4   9  10      120.70      124.85      3.20 o 
  -3   9  10      147.13      158.21      4.57 o 
  -2   9  10      138.16      133.57      2.48 o 
  -1   9  10        7.38       10.81      0.97 o 
   0   9  10       42.68       43.41      1.33 o 
   1   9  10      300.85      261.10      3.18 o 
   2   9  10       24.96       20.70      1.00 o 
   3   9  10      229.54      222.79      3.59 o 
   4   9  10       71.76       68.33      2.63 o 
   5   9  10       18.01       15.00      1.05 o 
   6   9  10        5.32        2.80      0.70 o 
   7   9  10       20.43       21.30      1.20 o 
   8   9  10        0.27        0.16      0.64 o 
   9   9  10        0.92        1.66      0.97 o 
  -8  10  10        0.01        0.48      0.78 o 
  -7  10  10       64.45       63.41      2.05 o 
  -6  10  10       10.34        7.26      0.97 o 
  -5  10  10        7.75        7.60      1.02 o 
  -4  10  10       71.63       72.40      2.15 o 
  -3  10  10        0.04        0.14      0.62 o 
  -2  10  10      655.84      667.72      8.33 o 
  -1  10  10      230.55      217.63      3.49 o 
   0  10  10       31.71       24.14      1.58 o 
   1  10  10        9.88        8.16      0.82 o 
   2  10  10       22.11       23.13      1.16 o 
   3  10  10      178.92      175.21      3.12 o 
   4  10  10        6.10        6.75      0.84 o 
   5  10  10        0.38        2.13      0.70 o 
   6  10  10        0.81        0.71      0.64 o 
   7  10  10        6.80        7.90      1.14 o 
   8  10  10        4.05        5.27      0.85 o 
   9  10  10        0.88       -0.21      0.65 o 
  -8  11  10        0.70        1.73      0.94 o 
  -7  11  10        1.24        0.03      0.86 o 
  -6  11  10        0.40        1.92      0.87 o 
  -5  11  10      208.34      218.73      5.25 o 
  -4  11  10       31.74       35.18      1.69 o 
  -3  11  10       45.15       42.94      1.56 o 
  -2  11  10       47.50       51.30      1.95 o 
  -1  11  10        2.49       -0.24      0.62 o 
   0  11  10       88.16       82.69      2.71 o 
   1  11  10       26.81       22.82      1.61 o 
   2  11  10        0.01        0.37      0.55 o 
   3  11  10        5.95        4.48      0.85 o 
   4  11  10       15.45       16.52      1.20 o 
   5  11  10       44.11       48.45      1.70 o 
   6  11  10       24.74       23.28      1.34 o 
   7  11  10       21.41       21.43      1.32 o 
   8  11  10        0.38       -0.88      0.72 o 
  -7  12  10       21.06       19.53      1.40 o 
  -6  12  10       15.69       15.60      1.34 o 
  -5  12  10       50.66       52.16      2.03 o 
  -4  12  10       48.41       43.36      1.88 o 
  -3  12  10       87.28       81.45      2.86 o 
  -2  12  10       13.67       10.57      0.95 o 
  -1  12  10        0.40        0.01      0.67 o 
   0  12  10       35.01       31.73      2.86 o 
   1  12  10       43.22       40.32      2.47 o 
   2  12  10       53.39       45.18      2.05 o 
   3  12  10        4.83        6.28      0.78 o 
   4  12  10       31.10       34.25      1.59 o 
   5  12  10        6.15        5.66      0.91 o 
   6  12  10       20.71       20.23      1.41 o 
   7  12  10        5.31        4.33      0.90 o 
   8  12  10        0.01       -0.48      0.78 o 
  -7  13  10       10.44        9.71      1.39 o 
  -6  13  10        0.05        0.39      0.92 o 
  -5  13  10       34.60       36.07      1.98 o 
  -4  13  10       55.36       51.61      2.08 o 
  -3  13  10        2.52        0.89      0.68 o 
  -2  13  10        3.21        3.27      0.77 o 
  -1  13  10       82.15       78.18      2.31 o 
   0  13  10       46.54       43.93      2.67 o 
   1  13  10        2.94        3.42      1.67 o 
   2  13  10       15.01       11.83      1.44 o 
   3  13  10      104.68      114.65      3.93 o 
   4  13  10        0.05       -0.52      0.74 o 
   5  13  10       41.20       42.74      1.92 o 
   6  13  10        6.88        5.36      0.99 o 
   7  13  10        0.02        0.62      0.75 o 
   8  13  10       10.73        9.74      1.23 o 
  -6  14  10        0.04       -1.22      0.97 o 
  -5  14  10        2.73        0.46      1.01 o 
  -4  14  10       12.16       11.58      1.31 o 
  -3  14  10        2.66        2.10      0.73 o 
  -2  14  10       18.14       21.36      1.29 o 
  -1  14  10      245.15      251.44     12.61 o 
   0  14  10       34.37       31.56      3.80 o 
   1  14  10        0.22        0.04      1.49 o 
   2  14  10        5.98        7.21      1.59 o 
   3  14  10        1.87        1.71      1.10 o 
   4  14  10       48.83       53.89      2.17 o 
   5  14  10       11.09       11.35      1.09 o 
   6  14  10       11.56       10.77      1.11 o 
   7  14  10        7.64       14.14      1.27 o 
  -6  15  10       12.53        7.11      1.42 o 
  -5  15  10        0.02       -0.40      0.98 o 
  -4  15  10        1.84        0.42      1.00 o 
  -3  15  10        1.20        1.09      0.69 o 
  -2  15  10       25.33       26.45      1.59 o 
  -1  15  10        1.42        0.81      1.10 o 
   0  15  10        0.75       -0.16      1.49 o 
   1  15  10       11.14       14.44      2.48 o 
   2  15  10      103.34      102.51      5.38 o 
   3  15  10        0.16        1.34      1.12 o 
   4  15  10        4.58        5.02      2.24 o 
   5  15  10        0.01        0.64      0.66 o 
   6  15  10       23.90       31.60      2.03 o 
  -5  16  10        0.84       -0.96      1.18 o 
  -4  16  10        0.55       -0.54      1.55 o 
  -3  16  10       31.90       28.94      1.35 o 
  -2  16  10        2.15        1.83      1.07 o 
  -1  16  10        2.00       -0.43      1.17 o 
   0  16  10       12.58        9.72      2.22 o 
   1  16  10        3.64        7.75      2.24 o 
   2  16  10        0.15       -0.42      1.71 o 
   3  16  10       24.65       18.42      2.23 o 
   4  16  10        3.61        3.06      1.70 o 
   5  16  10      126.57      166.46      6.39 o 
   6  16  10        3.16        5.99      1.71 o 
  -4  17  10        0.59        0.47      1.15 o 
  -3  17  10        3.09        3.80      1.80 o 
  -2  17  10        0.99        1.36      1.12 o 
  -1  17  10       66.99       85.38      3.69 o 
   0  17  10       55.71       46.62      3.81 o 
   1  17  10       12.26       13.27      2.53 o 
   2  17  10        0.00        1.21      1.96 o 
   3  17  10        3.84        2.98      1.94 o 
   4  17  10       88.09      107.99      7.34 o 
  -2  18  10       11.52       12.78      1.51 o 
  -1  18  10        0.27        3.22      1.53 o 
   0  18  10       13.68       11.20      2.36 o 
   1  18  10        0.41        0.70      1.82 o 
   2  18  10        3.10        2.76      2.14 o 
   3  18  10       34.49       38.94      4.22 o 
  -1 -11  11        1.69       -0.72      1.50 o 
   0 -11  11        0.01       -0.07      1.16 o 
   1 -11  11        9.11        8.05      1.46 o 
   2 -11  11        0.72        0.48      1.53 o 
  -3 -10  11        0.78        1.48      1.49 o 
  -2 -10  11        9.08        6.53      1.74 o 
  -1 -10  11       61.42       67.29      3.30 o 
   0 -10  11        0.41       -0.49      1.09 o 
   1 -10  11        0.69        0.02      1.03 o 
   2 -10  11        7.27       10.06      1.99 o 
   3 -10  11        0.71       -1.53      1.07 o 
   4 -10  11        5.79        6.99      1.88 o 
  -4  -9  11        4.78        4.19      1.38 o 
  -3  -9  11       71.55       66.79      3.30 o 
  -2  -9  11        1.05        1.10      1.33 o 
  -1  -9  11        0.09       -0.71      1.28 o 
   0  -9  11        6.67        5.96      1.22 o 
   1  -9  11        0.02       -0.04      0.95 o 
   2  -9  11        5.74        4.97      1.19 o 
   3  -9  11        1.82        0.46      1.10 o 
   4  -9  11       17.85       19.37      1.83 o 
   5  -9  11        0.01       -0.75      1.16 o 
  -5  -8  11        0.28       -0.34      1.16 o 
  -4  -8  11       26.48       26.92      1.98 o 
  -3  -8  11        0.54       -0.92      1.16 o 
  -2  -8  11       19.57       22.54      2.65 o 
  -1  -8  11        8.09        8.79      1.51 o 
   0  -8  11       10.76       14.59      1.45 o 
   1  -8  11        0.05       -1.02      0.89 o 
   2  -8  11       59.59       65.83      2.36 o 
   3  -8  11       50.85       43.16      2.06 o 
   4  -8  11       32.59       35.28      2.26 o 
   5  -8  11       27.10       27.71      1.96 o 
   6  -8  11        0.35        0.93      1.50 o 
  -5  -7  11       25.07       24.44      1.86 o 
  -4  -7  11       19.83       17.99      1.76 o 
  -3  -7  11        5.99        4.10      1.35 o 
  -2  -7  11        4.66        4.43      2.12 o 
  -1  -7  11       31.26       29.34      2.10 o 
   0  -7  11       28.24       25.66      1.53 o 
   1  -7  11      108.64      114.13      2.95 o 
   2  -7  11       11.96       11.89      0.96 o 
   3  -7  11        1.23       -0.30      1.54 o 
   4  -7  11        2.99       -1.72      1.18 o 
   5  -7  11        0.51       -0.10      1.04 o 
   6  -7  11        0.05        0.69      1.04 o 
   7  -7  11        2.51        3.29      1.47 o 
  -6  -6  11        0.31       -0.14      1.18 o 
  -5  -6  11      116.55      120.75      4.28 o 
  -4  -6  11        0.00       -0.48      0.90 o 
  -3  -6  11       93.85      101.51      3.10 o 
  -2  -6  11        0.09       -0.13      1.09 o 
  -1  -6  11        3.28        8.01      1.36 o 
   0  -6  11       31.52       32.84      1.67 o 
   1  -6  11       23.71       25.34      1.31 o 
   2  -6  11      198.74      195.80      3.80 o 
   3  -6  11        0.56       -0.33      0.98 o 
   4  -6  11        4.37        2.35      1.11 o 
   5  -6  11        2.83        1.41      1.03 o 
   6  -6  11        6.89        6.16      1.19 o 
   7  -6  11        0.35       -0.41      0.94 o 
  -7  -5  11       26.25       25.08      1.99 o 
  -6  -5  11       23.12       24.51      1.74 o 
  -5  -5  11        2.17       -0.79      0.82 o 
  -4  -5  11       36.03       37.58      2.17 o 
  -3  -5  11        2.03        1.67      0.86 o 
  -2  -5  11      268.54      264.72      8.68 o 
  -1  -5  11       40.14       44.47      2.42 o 
   0  -5  11        6.23        6.63      0.97 o 
   1  -5  11        6.51        5.48      0.88 o 
   2  -5  11       53.70       51.18      1.95 o 
   3  -5  11       20.01       19.34      1.55 o 
   4  -5  11       33.45       34.22      1.87 o 
   5  -5  11       23.03       21.46      1.56 o 
   6  -5  11        0.61       -0.03      0.89 o 
   7  -5  11        0.23        0.61      0.95 o 
   8  -5  11        4.36        5.39      1.46 o 
  -7  -4  11       33.25       44.23      2.14 o 
  -6  -4  11       48.35       41.91      1.96 o 
  -5  -4  11       56.46       57.26      1.78 o 
  -4  -4  11       29.61       25.66      1.47 o 
  -3  -4  11       15.03       16.25      1.24 o 
  -2  -4  11       55.59       52.27      2.13 o 
  -1  -4  11      412.81      411.22      7.13 o 
   0  -4  11      162.26      159.45      2.91 o 
   1  -4  11       31.55       33.33      1.29 o 
   2  -4  11        0.12       -1.54      0.82 o 
   3  -4  11       19.97       16.24      1.39 o 
   4  -4  11       32.80       26.50      1.62 o 
   5  -4  11        0.85        1.20      0.89 o 
   6  -4  11        6.61        6.32      1.08 o 
   7  -4  11        0.43       -0.23      0.88 o 
   8  -4  11        1.81        0.02      1.22 o 
  -7  -3  11        0.35       -1.41      0.93 o 
  -6  -3  11        5.56        5.20      1.07 o 
  -5  -3  11       88.72       87.43      3.67 o 
  -4  -3  11       28.54       27.37      1.49 o 
  -3  -3  11       39.21       43.28      1.74 o 
  -2  -3  11       42.80       44.20      2.01 o 
  -1  -3  11        8.68        5.88      0.95 o 
   0  -3  11       80.03       72.43      1.90 o 
   1  -3  11       17.26       14.30      0.97 o 
   2  -3  11      108.64       95.37      2.68 o 
   3  -3  11        2.50        2.19      0.89 o 
   4  -3  11       28.90       26.87      3.03 o 
   5  -3  11       38.49       37.27      2.46 o 
   6  -3  11       28.47       29.85      1.63 o 
   7  -3  11        5.32        7.26      1.05 o 
   8  -3  11        5.14        6.02      1.42 o 
  -8  -2  11       17.68       16.14      1.63 o 
  -7  -2  11        0.61       -0.89      0.82 o 
  -6  -2  11       10.00        9.27      1.16 o 
  -5  -2  11        2.35        3.33      0.69 o 
  -4  -2  11       46.87       51.38      1.61 o 
  -3  -2  11      151.27      154.10      2.54 o 
  -2  -2  11       24.03       19.18      1.24 o 
  -1  -2  11       37.40       32.32      1.26 o 
   0  -2  11       55.71       47.64      1.57 o 
   1  -2  11        0.01       -1.03      0.52 o 
   2  -2  11        0.93       -1.30      0.74 o 
   3  -2  11        3.19        1.83      0.84 o 
   4  -2  11       15.65       14.67      1.23 o 
   5  -2  11        0.00       -0.54      1.02 o 
   6  -2  11        0.54        0.98      0.86 o 
   7  -2  11       27.89       25.01      1.53 o 
   8  -2  11        3.25        3.44      1.25 o 
   9  -2  11        2.30        2.02      1.44 o 
  -8  -1  11        0.00       -1.61      0.80 o 
  -7  -1  11       27.99       25.03      1.56 o 
  -6  -1  11       90.28       96.54      2.72 o 
  -5  -1  11        5.48        5.12      0.68 o 
  -4  -1  11        3.09        2.89      0.69 o 
  -3  -1  11       12.21       11.63      0.83 o 
  -2  -1  11        7.61        2.92      0.68 o 
  -1  -1  11      165.57      149.35      2.78 o 
   0  -1  11        1.00       -1.04      0.52 o 
   1  -1  11       12.89       16.82      0.94 o 
   2  -1  11      106.95       96.22      2.72 o 
   3  -1  11      129.48      122.58      5.00 o 
   4  -1  11       11.39       11.41      1.11 o 
   5  -1  11       82.33       88.05      2.39 o 
   6  -1  11       73.99       88.25      2.48 o 
   7  -1  11        3.17        2.97      0.87 o 
   8  -1  11        4.69        4.50      1.48 o 
   9  -1  11        0.37        1.20      1.23 o 
  -8   0  11        8.49        7.68      1.11 o 
  -7   0  11        1.70        1.64      0.89 o 
  -6   0  11       18.65       21.49      1.42 o 
  -5   0  11        0.15        0.02      0.48 o 
  -4   0  11        4.64        2.48      0.67 o 
  -3   0  11      285.24      275.53      3.67 o 
  -2   0  11       70.56       68.38      1.67 o 
  -1   0  11       10.45        6.42      0.76 o 
   0   0  11        0.13        0.56      0.49 o 
   1   0  11       36.90       32.87      1.21 o 
   2   0  11        0.25        0.53      0.73 o 
   3   0  11       74.52       73.82      2.28 o 
   4   0  11       39.81       37.07      2.52 o 
   5   0  11        2.19        4.09      0.88 o 
   6   0  11       63.61       60.18      1.71 o 
   7   0  11        0.47        0.06      0.64 o 
   8   0  11       51.40       50.50      2.45 o 
   9   0  11        0.56        1.37      1.18 o 
  -8   1  11       32.61       35.48      1.93 o 
  -7   1  11       33.90       39.92      1.73 o 
  -6   1  11       12.72       10.83      1.71 o 
  -5   1  11       21.92       22.72      1.35 o 
  -4   1  11        8.38        6.50      0.74 o 
  -3   1  11       23.74       22.66      1.03 o 
  -2   1  11        2.42        2.34      0.54 o 
  -1   1  11        8.47        7.14      0.64 o 
   0   1  11       35.93       37.58      1.13 o 
   1   1  11       16.07       13.78      1.00 o 
   2   1  11      373.36      359.93      6.40 o 
   3   1  11        0.07        0.38      0.78 o 
   4   1  11      863.58      867.96     12.30 o 
   5   1  11       19.94       21.86      1.33 o 
   6   1  11        0.20       -1.13      0.63 o 
   7   1  11       24.75       26.58      2.12 o 
   8   1  11       20.20       18.78      1.77 o 
   9   1  11       22.22       23.26      1.88 o 
  -8   2  11       17.38       18.93      1.52 o 
  -7   2  11        0.48        0.98      0.78 o 
  -6   2  11        1.89        1.94      0.81 o 
  -5   2  11       23.57       21.02      1.28 o 
  -4   2  11        0.04       -1.05      0.52 o 
  -3   2  11        5.79        4.75      0.59 o 
  -2   2  11       16.30       18.83      0.95 o 
  -1   2  11       17.08       15.25      0.80 o 
   0   2  11      617.37      588.39      6.23 o 
   1   2  11       90.56       78.98      2.01 o 
   2   2  11      105.64       96.32      2.64 o 
   3   2  11       12.86       14.23      1.71 o 
   4   2  11       26.27       24.85      1.53 o 
   5   2  11      139.01      141.86      2.68 o 
   6   2  11       21.32       20.19      1.10 o 
   7   2  11       42.71       41.98      1.85 o 
   8   2  11        8.98        7.03      1.37 o 
   9   2  11        5.64        7.51      1.40 o 
  -8   3  11        7.42        8.29      1.06 o 
  -7   3  11       13.55       13.63      1.22 o 
  -6   3  11       12.11       14.31      1.14 o 
  -5   3  11        0.88        1.06      0.70 o 
  -4   3  11      147.48      131.39      3.09 o 
  -3   3  11       25.06       26.25      1.15 o 
  -2   3  11        0.65       -0.60      0.47 o 
  -1   3  11      106.58      108.20      1.79 o 
   0   3  11       53.23       41.14      1.29 o 
   1   3  11      766.26      746.09     10.07 o 
   2   3  11      613.53      608.23      9.86 o 
   3   3  11        0.30        1.30      0.81 o 
   4   3  11       12.11       10.34      1.14 o 
   5   3  11      224.88      238.58      4.67 o 
   6   3  11      233.00      234.29      3.55 o 
   7   3  11       20.99       23.03      1.17 o 
   8   3  11      113.47      124.11      3.17 o 
   9   3  11        1.21       -0.06      2.55 o 
  -8   4  11       26.48       24.49      1.61 o 
  -7   4  11       41.26       41.72      1.70 o 
  -6   4  11       14.32       11.83      1.11 o 
  -5   4  11       29.28       30.43      1.48 o 
  -4   4  11       11.25        6.78      0.69 o 
  -3   4  11      239.83      245.82      3.65 o 
  -2   4  11      863.28      790.34      8.57 o 
  -1   4  11      112.88      122.74      1.93 o 
   0   4  11       80.32       84.40      1.85 o 
   1   4  11        2.86        3.13      0.67 o 
   2   4  11        7.27        8.35      0.90 o 
   3   4  11      769.03      754.68     11.88 o 
   4   4  11      471.49      489.66      7.09 o 
   5   4  11       51.76       45.94      1.81 o 
   6   4  11        4.28        2.94      0.82 o 
   7   4  11        0.07        1.17      1.11 o 
   8   4  11       23.27       22.52      1.38 o 
   9   4  11        0.08       -1.40      1.80 o 
  -8   5  11        0.86        0.73      0.82 o 
  -7   5  11        4.36        6.08      1.22 o 
  -6   5  11      100.26      104.25      2.58 o 
  -5   5  11       11.57       11.38      1.04 o 
  -4   5  11        0.11        0.77      0.52 o 
  -3   5  11      186.06      185.70      2.99 o 
  -2   5  11      206.15      199.56      2.85 o 
  -1   5  11      896.47      859.84      9.44 o 
   0   5  11      111.48      109.03      2.05 o 
   1   5  11      340.09      322.36      4.59 o 
   2   5  11        1.03        1.49      0.74 o 
   3   5  11      229.41      223.27      4.53 o 
   4   5  11      117.85      113.70      2.58 o 
   5   5  11      357.17      347.23      4.89 o 
   6   5  11       86.36       79.19      2.10 o 
   7   5  11       25.51       24.68      1.25 o 
   8   5  11        1.65        1.06      0.83 o 
   9   5  11        8.54        6.67      1.40 o 
  -8   6  11        4.89        3.03      0.90 o 
  -7   6  11        2.68        2.89      0.86 o 
  -6   6  11       63.44       63.64      2.04 o 
  -5   6  11       90.41       91.71      2.38 o 
  -4   6  11       60.73       51.35      1.43 o 
  -3   6  11      298.66      284.38      4.77 o 
  -2   6  11       11.23       10.57      1.01 o 
  -1   6  11       76.73       76.20      1.69 o 
   0   6  11      166.28      147.89      2.71 o 
   1   6  11       98.09       93.23      2.08 o 
   2   6  11     1475.78     1447.21     18.46 o 
   3   6  11       40.76       35.96      1.69 o 
   4   6  11        0.03        0.64      0.62 o 
   5   6  11        0.30        0.43      0.69 o 
   6   6  11       61.85       58.91      1.84 o 
   7   6  11        4.23        2.52      0.75 o 
   8   6  11        3.68        2.09      0.90 o 
   9   6  11        1.83        1.01      1.12 o 
  -8   7  11        2.73        1.39      0.85 o 
  -7   7  11       27.31       27.09      1.49 o 
  -6   7  11        0.22       -0.88      0.79 o 
  -5   7  11       37.98       36.53      1.88 o 
  -4   7  11       94.97       89.93      1.84 o 
  -3   7  11       39.25       32.69      1.31 o 
  -2   7  11      284.79      283.45      5.23 o 
  -1   7  11      674.24      673.47      8.28 o 
   0   7  11       54.41       55.11      1.69 o 
   1   7  11        4.74        7.59      0.89 o 
   2   7  11      199.11      185.03      3.09 o 
   3   7  11      151.29      119.58      2.45 o 
   4   7  11       28.45       25.25      1.37 o 
   5   7  11        4.13        3.91      0.80 o 
   6   7  11        3.44        1.67      0.74 o 
   7   7  11        7.91        8.43      0.94 o 
   8   7  11       17.31       17.04      1.07 o 
   9   7  11        0.96        0.77      0.81 o 
  -8   8  11        5.40        4.90      0.96 o 
  -7   8  11        1.32        0.75      0.85 o 
  -6   8  11        5.57        6.79      0.98 o 
  -5   8  11       19.21       16.96      1.50 o 
  -4   8  11        7.04        7.31      0.65 o 
  -3   8  11       28.08       30.18      1.43 o 
  -2   8  11      519.70      510.19      6.58 o 
  -1   8  11      490.20      502.73      6.52 o 
   0   8  11      210.49      207.81      4.01 o 
   1   8  11      147.08      130.54      2.52 o 
   2   8  11        2.10       -1.32      0.66 o 
   3   8  11       22.17       20.59      1.15 o 
   4   8  11       10.10       11.72      1.03 o 
   5   8  11       39.64       34.66      1.56 o 
   6   8  11       34.49       30.39      1.52 o 
   7   8  11        0.27        0.13      0.72 o 
   8   8  11        1.77        2.11      0.78 o 
   9   8  11        0.00        0.18      0.79 o 
  -8   9  11        2.13        2.90      1.02 o 
  -7   9  11        0.06       -0.96      0.77 o 
  -6   9  11        0.82        0.05      1.33 o 
  -5   9  11       11.18       11.06      1.08 o 
  -4   9  11        6.67        9.51      1.04 o 
  -3   9  11       72.24       73.52      1.83 o 
  -2   9  11       23.28       29.76      1.54 o 
  -1   9  11        6.84        5.32      0.82 o 
   0   9  11      502.85      477.42      6.06 o 
   1   9  11        2.05        3.71      0.67 o 
   2   9  11      114.42       99.20      1.89 o 
   3   9  11       36.10       33.89      1.57 o 
   4   9  11       20.34       18.23      1.35 o 
   5   9  11       94.32       89.75      2.42 o 
   6   9  11       31.20       24.40      1.45 o 
   7   9  11       27.98       29.00      1.38 o 
   8   9  11        0.10       -0.39      0.67 o 
   9   9  11        0.60        0.29      0.83 o 
  -7  10  11        8.21        8.12      1.08 o 
  -6  10  11       11.17       10.82      1.14 o 
  -5  10  11        2.34        3.24      0.91 o 
  -4  10  11       55.91       56.12      2.00 o 
  -3  10  11      407.81      422.87      6.66 o 
  -2  10  11       59.93       61.43      1.79 o 
  -1  10  11       13.91       13.42      1.10 o 
   0  10  11        0.13       -0.71      1.34 o 
   1  10  11       48.26       49.68      2.13 o 
   2  10  11       70.18       63.65      1.76 o 
   3  10  11      539.21      479.88      8.33 o 
   4  10  11       77.79       68.26      1.92 o 
   5  10  11        0.25        1.09      0.68 o 
   6  10  11        8.63        9.26      0.96 o 
   7  10  11        0.00        0.60      0.69 o 
   8  10  11       64.90       75.12      2.04 o 
  -7  11  11        0.48        0.01      0.86 o 
  -6  11  11       30.10       34.32      2.34 o 
  -5  11  11       26.81       30.52      1.67 o 
  -4  11  11       13.70       15.51      1.31 o 
  -3  11  11        0.00       -1.00      0.66 o 
  -2  11  11      153.69      141.89      2.73 o 
  -1  11  11        1.91        1.23      0.71 o 
   0  11  11        3.37        1.86      0.94 o 
   1  11  11        3.89        2.15      0.93 o 
   2  11  11        2.67        6.07      0.83 o 
   3  11  11        9.19       10.08      0.99 o 
   4  11  11       14.52       22.67      1.32 o 
   5  11  11        6.93        6.91      0.94 o 
   6  11  11       38.99       38.96      1.69 o 
   7  11  11        0.57        0.26      0.75 o 
   8  11  11        5.35        4.27      1.01 o 
  -7  12  11        6.53        6.26      1.27 o 
  -6  12  11        6.59        8.22      1.16 o 
  -5  12  11        3.98        5.65      1.08 o 
  -4  12  11       50.28       50.50      2.10 o 
  -3  12  11        0.13       -0.63      0.66 o 
  -2  12  11        3.40        2.49      0.73 o 
  -1  12  11       24.99       20.11      1.61 o 
   0  12  11       15.71       18.53      1.84 o 
   1  12  11      327.35      299.25      7.33 o 
   2  12  11        0.00       -1.62      0.81 o 
   3  12  11        0.12        0.09      0.76 o 
   4  12  11       12.21       15.03      1.19 o 
   5  12  11       17.32       19.07      1.33 o 
   6  12  11        6.79       10.57      1.11 o 
   7  12  11        0.62       -0.42      0.78 o 
   8  12  11        4.29        3.47      1.04 o 
  -6  13  11       21.19       22.53      1.60 o 
  -5  13  11        1.23        0.15      0.96 o 
  -4  13  11       21.03       19.99      1.51 o 
  -3  13  11       18.45       16.40      1.08 o 
  -2  13  11        0.56       -0.60      0.69 o 
  -1  13  11       25.38       24.93      1.79 o 
   0  13  11        0.32        0.92      1.23 o 
   1  13  11       56.53       52.63      3.97 o 
   2  13  11       71.05       82.72      3.09 o 
   3  13  11      117.81      135.38      3.29 o 
   4  13  11       78.45       87.15      3.00 o 
   5  13  11        5.76        7.13      1.13 o 
   6  13  11        3.24        2.07      0.87 o 
   7  13  11        0.67        1.02      0.86 o 
  -6  14  11        9.99        7.54      1.39 o 
  -5  14  11        0.24       -1.12      1.07 o 
  -4  14  11        0.27       -0.09      0.92 o 
  -3  14  11       11.65       11.65      0.98 o 
  -2  14  11       50.19       52.57      2.71 o 
  -1  14  11        3.24        6.57      1.29 o 
   0  14  11       76.33       78.45      4.52 o 
   1  14  11        1.59        4.08      1.83 o 
   2  14  11        0.76        3.84      1.44 o 
   3  14  11       34.97       34.14      2.24 o 
   4  14  11       55.04       58.74      4.15 o 
   5  14  11        1.47        0.42      0.81 o 
   6  14  11        4.20        5.02      1.05 o 
   7  14  11        6.51       11.87      1.36 o 
  -5  15  11        0.10        1.58      1.04 o 
  -4  15  11        8.32       10.44      1.35 o 
  -3  15  11        6.65        5.08      0.85 o 
  -2  15  11        1.27        1.83      1.09 o 
  -1  15  11       37.86       37.50      2.64 o 
   0  15  11        1.02        2.23      1.62 o 
   1  15  11      114.10      133.32      6.16 o 
   2  15  11        4.23        4.05      1.85 o 
   3  15  11       11.43       13.05      1.62 o 
   4  15  11        0.59        0.47      1.44 o 
   5  15  11        0.04       -0.66      0.94 o 
   6  15  11       33.49       31.90      1.76 o 
  -4  16  11        3.51        0.75      1.10 o 
  -3  16  11       44.73       52.50      2.12 o 
  -2  16  11       18.72       18.94      3.42 o 
  -1  16  11        0.26        2.03      1.31 o 
   0  16  11        9.42        8.95      2.18 o 
   1  16  11       12.82       10.51      2.28 o 
   2  16  11       16.21       17.51      2.84 o 
   3  16  11       13.11       14.40      2.13 o 
   4  16  11        1.55        1.12      1.68 o 
   5  16  11        8.91        6.85      3.41 o 
  -3  17  11        0.07       -0.17      1.68 o 
  -2  17  11        2.01        3.08      1.20 o 
  -1  17  11        0.42        1.12      1.44 o 
   0  17  11       10.38       11.83      2.39 o 
   1  17  11        0.09        1.74      1.88 o 
   2  17  11        4.80        4.97      2.21 o 
   3  17  11        0.04       -1.24      1.47 o 
   4  17  11       21.99       26.97      4.47 o 
  -2  18  11        6.83        5.73      2.80 o 
  -1  18  11        2.71        3.44      1.64 o 
   0  18  11       10.86        6.50      2.13 o 
   1  18  11       12.71        7.14      2.33 o 
   2  18  11        4.83        4.32      2.33 o 
   3  18  11       25.96       32.86      3.91 o 
  -1 -10  12       56.80       53.38      3.18 o 
   0 -10  12        5.63        6.17      1.39 o 
   1 -10  12        9.14        9.08      1.53 o 
   2 -10  12        1.60        0.50      1.58 o 
  -3  -9  12        7.76        4.77      1.62 o 
  -2  -9  12        2.11        2.58      1.52 o 
  -1  -9  12        9.74        7.60      1.61 o 
   0  -9  12       18.46       20.55      1.72 o 
   1  -9  12       16.45       14.35      1.49 o 
   2  -9  12        7.70        7.34      1.88 o 
   3  -9  12        9.92        6.11      1.50 o 
   4  -9  12       12.27       11.74      2.04 o 
  -4  -8  12       46.72       49.90      4.97 o 
  -3  -8  12      158.35      174.92      5.22 o 
  -2  -8  12        2.09        0.88      1.29 o 
  -1  -8  12       31.41       28.23      2.24 o 
   0  -8  12        4.21        2.71      1.11 o 
   1  -8  12        0.67        0.96      1.03 o 
   2  -8  12       12.31       15.46      2.08 o 
   3  -8  12       27.13       30.72      2.18 o 
   4  -8  12       21.76       20.41      1.87 o 
   5  -8  12        0.95        1.66      2.27 o 
  -5  -7  12       46.05       43.11      4.18 o 
  -4  -7  12        3.20        5.54      1.36 o 
  -3  -7  12        6.34        5.55      1.80 o 
  -2  -7  12       33.43       35.51      2.95 o 
  -1  -7  12        8.68        7.74      1.51 o 
   0  -7  12        5.19        4.36      1.34 o 
   1  -7  12        4.53        3.03      1.05 o 
   2  -7  12        6.60        4.78      1.18 o 
   3  -7  12        2.83        2.99      1.31 o 
   4  -7  12       19.96       17.27      1.69 o 
   5  -7  12        0.00       -1.68      1.04 o 
   6  -7  12        3.61        2.02      1.54 o 
  -5  -6  12       12.16       16.28      3.35 o 
  -4  -6  12       25.03       25.48      1.83 o 
  -3  -6  12       14.67       14.07      1.67 o 
  -2  -6  12        0.18        0.05      1.12 o 
  -1  -6  12        3.81        7.11      3.09 o 
   0  -6  12      145.65      158.36      4.14 o 
   1  -6  12       79.75       84.10      2.86 o 
   2  -6  12        9.94        9.25      1.50 o 
   3  -6  12        0.99       -0.98      1.04 o 
   4  -6  12        0.23       -1.70      0.99 o 
   5  -6  12        0.58        0.09      2.95 o 
   6  -6  12        3.27        3.82      1.17 o 
   7  -6  12        0.05       -0.63      1.31 o 
  -6  -5  12        2.16        2.41      1.64 o 
  -5  -5  12       26.04       26.99      2.71 o 
  -4  -5  12        0.02       -1.01      0.86 o 
  -3  -5  12       93.81       94.75      3.03 o 
  -2  -5  12       55.59       55.14      5.33 o 
  -1  -5  12        2.72        2.76      1.17 o 
   0  -5  12        2.50        1.23      0.85 o 
   1  -5  12       35.48       32.84      1.62 o 
   2  -5  12       33.66       28.11      2.52 o 
   3  -5  12        1.13        0.45      1.03 o 
   4  -5  12        4.13        2.58      1.21 o 
   5  -5  12       10.55        8.18      1.30 o 
   6  -5  12        4.33        3.84      1.13 o 
   7  -5  12       14.54       16.83      1.46 o 
  -6  -4  12        0.67        0.00      0.99 o 
  -5  -4  12        0.36       -1.27      0.78 o 
  -4  -4  12        3.12        3.05      1.13 o 
  -3  -4  12       10.18       10.85      1.82 o 
  -2  -4  12        0.02        0.43      1.01 o 
  -1  -4  12        0.86        0.31      0.99 o 
   0  -4  12        3.38        2.69      0.86 o 
   1  -4  12        3.04        2.19      0.74 o 
   2  -4  12       10.63       10.94      1.37 o 
   3  -4  12       50.79       47.03      2.12 o 
   4  -4  12        3.48        2.21      1.01 o 
   5  -4  12        0.29       -1.15      1.24 o 
   6  -4  12        1.11        2.56      1.00 o 
   7  -4  12        1.48        0.73      0.74 o 
   8  -4  12        1.19        2.34      1.38 o 
  -7  -3  12       11.06       14.82      2.11 o 
  -6  -3  12        0.37       -1.43      0.91 o 
  -5  -3  12       12.21       10.15      0.96 o 
  -4  -3  12       98.89      108.66      2.77 o 
  -3  -3  12       54.92       55.86      2.04 o 
  -2  -3  12        0.14       -0.37      1.24 o 
  -1  -3  12        1.32       -0.14      0.99 o 
   0  -3  12        9.08        8.38      1.14 o 
   1  -3  12        1.90        0.46      0.68 o 
   2  -3  12        4.75        4.47      1.10 o 
   3  -3  12        2.31        0.17      0.98 o 
   4  -3  12       31.15       29.44      1.75 o 
   5  -3  12       25.55       25.53      1.63 o 
   6  -3  12       22.77       28.88      1.70 o 
   7  -3  12        1.73        2.35      0.92 o 
   8  -3  12       27.51       29.42      4.73 o 
  -7  -2  12        0.85       -1.74      0.87 o 
  -6  -2  12        5.57        3.24      1.03 o 
  -5  -2  12        0.14        0.83      0.70 o 
  -4  -2  12      283.77      295.17      4.53 o 
  -3  -2  12       31.37       28.43      1.50 o 
  -2  -2  12       13.66       17.09      1.22 o 
  -1  -2  12        0.16       -1.65      0.83 o 
   0  -2  12        8.49        9.36      1.04 o 
   1  -2  12       59.77       52.61      1.64 o 
   2  -2  12        4.75        2.02      1.17 o 
   3  -2  12       12.66        9.00      1.17 o 
   4  -2  12       60.72       61.86      2.55 o 
   5  -2  12        0.45        0.86      0.91 o 
   6  -2  12        9.83        7.39      1.11 o 
   7  -2  12       10.56       11.27      0.89 o 
   8  -2  12        3.01        4.24      1.41 o 
  -7  -1  12        3.34        2.31      1.05 o 
  -6  -1  12        0.85        0.68      0.90 o 
  -5  -1  12       78.16       83.06      2.00 o 
  -4  -1  12       33.78       34.89      1.79 o 
  -3  -1  12       18.97       17.51      1.33 o 
  -2  -1  12       14.89       13.30      1.10 o 
  -1  -1  12        8.53        4.04      3.51 o 
   0  -1  12        9.15        6.53      0.89 o 
   1  -1  12       81.83       68.70      2.08 o 
   2  -1  12       22.84       23.66      1.70 o 
   3  -1  12       28.53       28.77      1.69 o 
   4  -1  12       91.95       84.87      2.47 o 
   5  -1  12       86.81       91.98      2.63 o 
   6  -1  12       84.01       87.16      2.53 o 
   7  -1  12        0.25       -0.05      0.85 o 
   8  -1  12        0.13       -0.79      1.23 o 
   9  -1  12        4.39        6.05      1.48 o 
  -7   0  12        4.71        4.05      1.14 o 
  -6   0  12       78.50       91.67      2.58 o 
  -5   0  12        7.93        7.50      0.76 o 
  -4   0  12       28.61       29.47      1.32 o 
  -3   0  12       44.94       44.93      1.38 o 
  -2   0  12       15.13       14.89      0.97 o 
  -1   0  12       84.41       78.46      1.96 o 
   0   0  12       21.74        9.85      0.94 o 
   1   0  12      329.83      315.76      5.13 o 
   2   0  12      532.23      502.13      8.62 o 
   3   0  12       12.43       11.58      1.23 o 
   4   0  12        8.21        9.20      1.20 o 
   5   0  12        0.13        0.21      0.99 o 
   6   0  12        4.09        3.09      0.80 o 
   7   0  12       23.88       23.16      1.17 o 
   8   0  12        0.57        2.04      0.73 o 
   9   0  12        3.00        2.10      1.34 o 
  -8   1  12       28.18       28.25      2.72 o 
  -7   1  12        6.93       11.03      1.29 o 
  -6   1  12       23.85       21.98      1.46 o 
  -5   1  12        0.01        0.09      0.73 o 
  -4   1  12        5.09        4.74      0.74 o 
  -3   1  12       38.23       41.77      1.35 o 
  -2   1  12      214.52      197.61      3.21 o 
  -1   1  12      146.93      129.00      2.95 o 
   0   1  12        4.38        6.18      0.84 o 
   1   1  12      310.41      275.17      4.61 o 
   2   1  12       50.72       58.60      2.73 o 
   3   1  12      626.19      606.56     10.03 o 
   4   1  12        0.36        3.04      0.96 o 
   5   1  12       72.28       70.58      2.85 o 
   6   1  12       23.92       25.40      1.29 o 
   7   1  12       28.33       32.89      1.25 o 
   8   1  12       17.24       17.12      1.88 o 
   9   1  12       18.29       18.82      1.87 o 
  -8   2  12        9.91       11.65      1.37 o 
  -7   2  12       12.70       12.38      1.19 o 
  -6   2  12       43.73       43.53      1.81 o 
  -5   2  12       68.68       64.11      2.08 o 
  -4   2  12       65.74       74.41      2.16 o 
  -3   2  12      194.71      197.58      2.93 o 
  -2   2  12      396.30      351.25      4.43 o 
  -1   2  12      860.04      852.18     10.44 o 
   0   2  12      571.57      505.02      7.19 o 
   1   2  12       53.64       50.11      1.80 o 
   2   2  12        4.76        6.90      1.06 o 
   3   2  12      244.01      254.56      5.12 o 
   4   2  12        4.71        4.50      1.03 o 
   5   2  12        0.14       -0.94      0.81 o 
   6   2  12       46.43       51.93      1.71 o 
   7   2  12        0.19        0.00      0.67 o 
   8   2  12       12.12       13.28      1.15 o 
   9   2  12        3.60        2.14      1.52 o 
  -8   3  12        0.04       -0.61      0.92 o 
  -7   3  12        6.97        8.18      1.07 o 
  -6   3  12        3.09        4.36      0.92 o 
  -5   3  12      140.23      146.02      3.15 o 
  -4   3  12       36.28       40.66      1.43 o 
  -3   3  12       79.76       78.83      1.73 o 
  -2   3  12        8.76       11.43      0.80 o 
  -1   3  12       94.63       73.50      1.68 o 
   0   3  12      667.38      649.49      9.26 o 
   1   3  12      464.90      426.31      6.39 o 
   2   3  12      272.05      267.71      5.26 o 
   3   3  12      171.73      165.31      3.82 o 
   4   3  12       46.54       46.54      1.99 o 
   5   3  12       21.16       19.48      1.23 o 
   6   3  12       20.44       22.34      1.15 o 
   7   3  12      112.69      113.04      2.87 o 
   8   3  12        0.39       -1.02      0.81 o 
   9   3  12        4.99        2.91      1.31 o 
  -8   4  12        5.95        6.37      1.07 o 
  -7   4  12        9.30        9.66      1.13 o 
  -6   4  12       28.20       26.80      1.53 o 
  -5   4  12        0.68        0.35      0.80 o 
  -4   4  12      376.91      367.65      9.35 o 
  -3   4  12      244.04      245.66      3.77 o 
  -2   4  12       18.43       13.84      1.01 o 
  -1   4  12        0.70        1.98      0.58 o 
   0   4  12        0.38       -1.24      0.62 o 
   1   4  12      217.49      207.41      3.76 o 
   2   4  12      238.65      223.31      5.15 o 
   3   4  12      619.01      634.81     10.94 o 
   4   4  12       36.13       35.30      2.45 o 
   5   4  12       27.28       27.61      1.39 o 
   6   4  12        1.40        2.08      0.70 o 
   7   4  12        0.02       -0.96      0.68 o 
   8   4  12        1.03        2.36      0.92 o 
   9   4  12        0.10       -2.16      1.08 o 
  -8   5  12       26.46       30.74      1.86 o 
  -7   5  12       18.64       18.22      1.37 o 
  -6   5  12       60.85       58.84      2.00 o 
  -5   5  12       14.88       15.58      1.23 o 
  -4   5  12        1.50       -0.85      0.61 o 
  -3   5  12       25.36       25.72      1.20 o 
  -2   5  12      165.74      143.41      2.34 o 
  -1   5  12       17.59       13.89      1.31 o 
   0   5  12       57.38       48.92      1.63 o 
   1   5  12        3.71        5.60      0.92 o 
   2   5  12        8.32       11.37      1.07 o 
   3   5  12       40.40       39.71      1.97 o 
   4   5  12      299.95      284.13      6.41 o 
   5   5  12       40.52       37.24      1.45 o 
   6   5  12       19.73       18.98      1.21 o 
   7   5  12        5.40        4.18      0.82 o 
   8   5  12        8.16        7.49      1.10 o 
   9   5  12        6.38        8.11      1.47 o 
  -8   6  12        3.53        1.51      1.08 o 
  -7   6  12       39.11       39.01      1.78 o 
  -6   6  12        5.98        7.41      1.12 o 
  -5   6  12        0.58        0.10      0.78 o 
  -4   6  12       28.15       25.17      1.18 o 
  -3   6  12       31.27       29.18      1.25 o 
  -2   6  12       27.79       31.41      1.31 o 
  -1   6  12       85.44       93.41      2.29 o 
   0   6  12      361.48      353.50      5.80 o 
   1   6  12     1637.28     1656.40     21.05 o 
   2   6  12      122.12      110.38      2.62 o 
   3   6  12       27.21       27.60      1.47 o 
   4   6  12       30.43       29.06      1.35 o 
   5   6  12       13.22       10.08      1.43 o 
   6   6  12       42.74       44.83      1.81 o 
   7   6  12       35.09       28.77      1.44 o 
   8   6  12        0.08       -0.53      0.62 o 
   9   6  12        2.41        1.80      1.27 o 
  -8   7  12       30.28       27.44      1.78 o 
  -7   7  12        0.07       -0.34      0.82 o 
  -6   7  12       11.40       10.04      1.11 o 
  -5   7  12       38.08       34.65      1.69 o 
  -4   7  12        3.98        5.68      0.78 o 
  -3   7  12        0.00       -1.08      0.55 o 
  -2   7  12       91.83       97.08      2.12 o 
  -1   7  12      113.44      123.84      2.77 o 
   0   7  12       35.35       50.95      2.01 o 
   1   7  12      167.53      152.19      3.18 o 
   2   7  12      267.24      243.95      3.82 o 
   3   7  12        0.16       -1.02      0.65 o 
   4   7  12       61.25       49.17      2.02 o 
   5   7  12        2.55        1.81      0.76 o 
   6   7  12        2.41        3.29      0.85 o 
   7   7  12       21.05       22.37      1.33 o 
   8   7  12        4.04        5.73      0.99 o 
   9   7  12        6.08        5.66      1.13 o 
  -8   8  12       15.81       17.42      1.54 o 
  -7   8  12        5.66        4.05      0.96 o 
  -6   8  12        4.21        3.34      0.91 o 
  -5   8  12       14.68       11.66      1.14 o 
  -4   8  12       15.36       16.53      0.91 o 
  -3   8  12      210.33      221.26      3.51 o 
  -2   8  12       23.51       23.26      1.19 o 
  -1   8  12      340.50      348.18      8.08 o 
   0   8  12      294.13      280.00      5.01 o 
   1   8  12        1.38        1.27      0.70 o 
   2   8  12        2.79        0.25      0.62 o 
   3   8  12       11.19        9.48      0.91 o 
   4   8  12        0.17        2.22      0.76 o 
   5   8  12      119.32      101.21      2.58 o 
   6   8  12        5.10        5.00      0.91 o 
   7   8  12        0.35       -0.55      0.74 o 
   8   8  12       15.19       18.45      1.41 o 
   9   8  12        0.04        0.02      0.80 o 
  -7   9  12        6.56        2.90      0.95 o 
  -6   9  12        1.47        0.99      0.81 o 
  -5   9  12        4.59        5.69      2.00 o 
  -4   9  12       15.25       15.66      0.88 o 
  -3   9  12       76.26       76.59      1.94 o 
  -2   9  12       29.79       36.48      2.14 o 
  -1   9  12       46.50       39.78      1.68 o 
   0   9  12      113.95      100.93      3.07 o 
   1   9  12       32.18       29.84      1.38 o 
   2   9  12       35.08       29.73      1.28 o 
   3   9  12        0.74        0.72      0.70 o 
   4   9  12       44.95       44.98      1.89 o 
   5   9  12       11.07       11.60      1.13 o 
   6   9  12       62.37       71.15      2.24 o 
   7   9  12        0.21       -0.17      0.76 o 
   8   9  12        8.45       10.89      1.00 o 
  -7  10  12        0.00        0.25      0.87 o 
  -6  10  12        0.34       -0.56      0.81 o 
  -5  10  12        3.93        3.54      1.73 o 
  -4  10  12      161.53      169.68      3.57 o 
  -3  10  12       36.12       37.10      1.51 o 
  -2  10  12       40.32       39.58      1.55 o 
  -1  10  12        9.41        6.75      1.15 o 
   0  10  12       89.93       90.52      3.40 o 
   1  10  12        9.27        7.90      1.03 o 
   2  10  12      229.84      222.73      3.39 o 
   3  10  12        0.01        0.74      0.70 o 
   4  10  12       53.14       46.97      1.95 o 
   5  10  12        0.54        1.49      0.75 o 
   6  10  12        2.79        1.14      0.76 o 
   7  10  12        4.02        1.82      0.80 o 
   8  10  12       30.25       33.54      2.03 o 
  -7  11  12        0.03       -0.57      1.01 o 
  -6  11  12       25.83       26.85      1.64 o 
  -5  11  12        7.06        9.00      1.24 o 
  -4  11  12       71.46       79.99      2.44 o 
  -3  11  12       14.06       10.89      0.97 o 
  -2  11  12       57.22       58.31      1.80 o 
  -1  11  12       43.57       40.92      2.62 o 
   0  11  12       16.76       17.47      3.04 o 
   1  11  12        0.83        2.88      1.00 o 
   2  11  12        1.59        0.77      0.79 o 
   3  11  12      161.26      165.23      3.23 o 
   4  11  12       18.63       20.10      1.29 o 
   5  11  12       60.74       68.17      2.02 o 
   6  11  12        4.05        2.94      0.84 o 
   7  11  12        0.31        3.04      0.94 o 
   8  11  12        6.59        7.60      1.46 o 
  -6  12  12       15.40       13.47      1.35 o 
  -5  12  12       36.39       37.81      3.01 o 
  -4  12  12        0.05       -0.20      0.91 o 
  -3  12  12        0.47        0.24      0.69 o 
  -2  12  12        4.43        3.58      0.91 o 
  -1  12  12       14.77       14.27      1.49 o 
   0  12  12       66.83       60.02      3.81 o 
   1  12  12      172.74      179.13      9.08 o 
   2  12  12       65.25       66.58      2.93 o 
   3  12  12        0.48        1.68      0.88 o 
   4  12  12       44.18       57.17      1.97 o 
   5  12  12        4.44        3.13      0.85 o 
   6  12  12       83.77       93.24      2.70 o 
   7  12  12        0.63        0.07      0.82 o 
  -6  13  12        6.35        5.74      1.17 o 
  -5  13  12       14.28       11.85      1.34 o 
  -4  13  12        0.10       -0.71      0.91 o 
  -3  13  12        1.01        2.36      0.77 o 
  -2  13  12        3.04        1.86      0.93 o 
  -1  13  12        4.20        3.41      1.13 o 
   0  13  12       15.68       20.73      2.62 o 
   1  13  12       50.59       57.20      3.92 o 
   2  13  12       25.83       31.15      2.09 o 
   3  13  12       22.29       23.07      1.93 o 
   4  13  12        0.00       -1.16      0.69 o 
   5  13  12        1.19        0.33      0.81 o 
   6  13  12        0.05        0.47      0.81 o 
   7  13  12        0.32       -0.65      0.82 o 
  -5  14  12        0.36        0.30      0.99 o 
  -4  14  12       13.18       14.51      2.48 o 
  -3  14  12        0.71       -1.12      0.71 o 
  -2  14  12       22.38       23.82      1.81 o 
  -1  14  12       81.50       78.98      8.20 o 
   0  14  12        0.11       -0.47      1.42 o 
   1  14  12        0.02        2.47      1.67 o 
   2  14  12        0.17        1.48      1.38 o 
   3  14  12        1.50        0.21      1.03 o 
   4  14  12        0.40        0.59      1.12 o 
   5  14  12        1.55        0.51      0.86 o 
   6  14  12        0.54        0.52      0.91 o 
  -5  15  12        8.54        7.90      2.09 o 
  -4  15  12        1.95        1.29      1.12 o 
  -3  15  12        4.83        3.53      0.95 o 
  -2  15  12        5.17        4.30      1.60 o 
  -1  15  12        2.35        1.96      1.30 o 
   0  15  12        4.16        3.74      1.82 o 
   1  15  12       18.51       15.43      2.50 o 
   2  15  12        1.41        2.52      1.94 o 
   3  15  12        0.24       -1.67      1.25 o 
   4  15  12        2.26        3.04      1.69 o 
   5  15  12        8.42       10.79      1.71 o 
   6  15  12       52.38       53.50      2.66 o 
  -4  16  12       14.77       14.80      1.58 o 
  -3  16  12        0.04        0.18      0.89 o 
  -2  16  12       12.90       10.73      1.48 o 
  -1  16  12        0.33       -0.56      1.27 o 
   0  16  12       11.40       12.46      2.38 o 
   1  16  12        6.18        1.28      1.88 o 
   2  16  12       18.94       17.25      2.83 o 
   3  16  12        0.48        0.82      2.11 o 
   4  16  12        0.48       -0.02      2.00 o 
   5  16  12       12.91       13.32      2.54 o 
  -3  17  12        0.80       -0.16      1.78 o 
  -2  17  12       11.43        9.15      1.65 o 
  -1  17  12       25.15       20.14      2.24 o 
   0  17  12        1.29        1.43      1.96 o 
   1  17  12        0.33       -0.91      1.60 o 
   2  17  12        0.57       -0.88      1.77 o 
   3  17  12       22.27       29.19      3.66 o 
   4  17  12       15.37       11.26      3.61 o 
  -1  18  12        3.72        1.90      1.79 o 
   0  18  12        1.65       -1.24      1.78 o 
   1  18  12       13.08       12.41      2.71 o 
   2  18  12        0.17       -1.53      1.97 o 
   0  -9  13        2.69        0.73      1.37 o 
   1  -9  13       17.93       18.63      2.26 o 
   2  -9  13        0.19        1.61      1.67 o 
  -2  -8  13       11.53       13.64      1.90 o 
  -1  -8  13        9.26        7.11      1.59 o 
   0  -8  13        2.68        3.44      1.23 o 
   1  -8  13        5.86        5.63      1.26 o 
   2  -8  13        7.43        4.45      2.61 o 
   3  -8  13        5.29        3.59      1.42 o 
   4  -8  13        3.43        3.19      1.77 o 
  -3  -7  13        7.28        7.52      1.70 o 
  -2  -7  13        5.59        2.19      1.39 o 
  -1  -7  13       50.49       45.33      5.05 o 
   0  -7  13        6.65        7.91      1.32 o 
   1  -7  13       12.94       12.15      1.62 o 
   2  -7  13       11.65       10.33      2.04 o 
   3  -7  13        5.89        2.14      1.34 o 
   4  -7  13        5.10        1.90      1.30 o 
   5  -7  13        4.27        1.17      2.06 o 
  -4  -6  13        1.53        0.47      1.19 o 
  -3  -6  13        1.59        1.08      1.31 o 
  -2  -6  13        0.24        1.14      1.40 o 
  -1  -6  13       17.44       15.16      1.81 o 
   0  -6  13       48.77       59.20      3.62 o 
   1  -6  13        4.92        3.35      1.21 o 
   2  -6  13        0.00       -2.12      1.06 o 
   3  -6  13        2.14        0.03      1.12 o 
   4  -6  13        1.30        0.38      1.17 o 
   5  -6  13        9.18        9.65      1.43 o 
   6  -6  13        1.55        0.17      1.51 o 
  -5  -5  13        0.08       -0.14      1.16 o 
  -4  -5  13        0.01       -2.02      1.01 o 
  -3  -5  13        3.02        2.16      1.58 o 
  -2  -5  13        0.02        1.19      1.23 o 
  -1  -5  13        0.38        1.45      1.26 o 
   0  -5  13        7.08        8.02      1.24 o 
   1  -5  13        8.96       10.66      3.52 o 
   2  -5  13        2.15        0.99      1.45 o 
   3  -5  13        7.45        9.65      1.45 o 
   4  -5  13        1.79        1.23      1.12 o 
   5  -5  13       16.16       19.83      1.71 o 
   6  -5  13        2.24        3.45      1.21 o 
  -5  -4  13        0.01        0.31      1.02 o 
  -4  -4  13        4.15        1.00      0.97 o 
  -3  -4  13       10.10        8.84      1.36 o 
  -2  -4  13      211.23      247.54      6.14 o 
  -1  -4  13       34.61       41.33      2.33 o 
   0  -4  13        0.06       -0.53      1.02 o 
   1  -4  13        0.00       -0.49      0.87 o 
   2  -4  13        3.48        1.21      1.49 o 
   3  -4  13        7.22        7.00      1.47 o 
   4  -4  13        3.86        4.53      1.14 o 
   5  -4  13        9.42        9.76      1.37 o 
   6  -4  13        3.02        4.00      1.18 o 
   7  -4  13        3.41        1.18      2.15 o 
  -6  -3  13        7.13        8.23      1.58 o 
  -5  -3  13        0.21       -1.77      0.89 o 
  -4  -3  13       32.43       31.96      2.05 o 
  -3  -3  13        7.78        7.29      1.24 o 
  -2  -3  13        3.21        3.28      1.20 o 
  -1  -3  13        0.38       -2.27      1.18 o 
   0  -3  13        0.48       -0.08      0.87 o 
   1  -3  13       10.62       12.47      1.15 o 
   2  -3  13       28.51       28.20      1.96 o 
   3  -3  13       68.60       70.37      2.52 o 
   4  -3  13        2.39        1.96      1.05 o 
   5  -3  13       32.86       29.60      1.81 o 
   6  -3  13        0.85        1.19      1.05 o 
   7  -3  13       38.55       40.32      1.61 o 
  -6  -2  13        0.25       -0.98      1.01 o 
  -5  -2  13       71.30       76.03      2.24 o 
  -4  -2  13        2.66        4.48      1.22 o 
  -3  -2  13       73.66       73.77      3.74 o 
  -2  -2  13        0.43        1.13      1.87 o 
  -1  -2  13       23.41       21.92      1.75 o 
   0  -2  13        6.42        6.16      1.09 o 
   1  -2  13      230.31      226.57      3.93 o 
   2  -2  13       57.12       47.74      2.48 o 
   3  -2  13       58.11       61.47      2.48 o 
   4  -2  13       18.45       18.34      1.51 o 
   5  -2  13        7.27        5.21      1.15 o 
   6  -2  13        0.56        1.62      0.98 o 
   7  -2  13        3.76        5.86      0.92 o 
   8  -2  13        0.00        0.07      1.95 o 
  -7  -1  13        9.33        9.53      1.44 o 
  -6  -1  13       24.54       27.60      1.74 o 
  -5  -1  13        4.39        5.11      0.82 o 
  -4  -1  13        1.13       -0.34      0.88 o 
  -3  -1  13      181.77      180.14      3.67 o 
  -2  -1  13       19.85       17.91      1.42 o 
  -1  -1  13      209.11      218.37      9.59 o 
   0  -1  13       50.77       55.90      3.58 o 
   1  -1  13       16.92       21.48      1.43 o 
   2  -1  13       41.30       47.33      2.21 o 
   3  -1  13       75.49       64.15      4.26 o 
   4  -1  13       75.38       83.40      2.58 o 
   5  -1  13      122.19      111.13      3.07 o 
   6  -1  13       12.90       14.09      1.37 o 
   7  -1  13        4.10        2.59      0.83 o 
   8  -1  13       12.33       11.98      1.20 o 
  -7   0  13       11.49       15.66      1.71 o 
  -6   0  13       80.90       87.77      2.69 o 
  -5   0  13        1.82        1.68      1.06 o 
  -4   0  13        1.53        2.89      0.82 o 
  -3   0  13       11.33       11.39      0.99 o 
  -2   0  13       91.98      100.02      2.89 o 
  -1   0  13       63.98       70.29      3.24 o 
   0   0  13      347.67      344.68     10.19 o 
   1   0  13      160.88      157.74      3.32 o 
   2   0  13       24.11       22.36      2.18 o 
   3   0  13        0.56        2.47      0.98 o 
   4   0  13        8.21       12.09      1.36 o 
   5   0  13       91.02       91.70      3.03 o 
   6   0  13       16.24       14.89      1.36 o 
   7   0  13       40.82       38.67      1.50 o 
   8   0  13        2.69        2.02      0.94 o 
  -7   1  13        0.00        0.30      1.07 o 
  -6   1  13       37.38       33.83      1.82 o 
  -5   1  13      157.09      168.14      2.95 o 
  -4   1  13       12.89       13.05      1.04 o 
  -3   1  13      177.23      188.95      3.53 o 
  -2   1  13        1.26        1.38      0.77 o 
  -1   1  13       19.49       17.96      1.56 o 
   0   1  13        7.58        8.65      1.07 o 
   1   1  13       16.36       21.68      1.75 o 
   2   1  13      215.18      199.96      9.97 o 
   3   1  13       80.14       78.16      2.67 o 
   4   1  13       11.50        9.66      1.26 o 
   5   1  13        0.34        0.67      0.98 o 
   6   1  13        2.13        2.65      0.81 o 
   7   1  13        0.68       -0.42      0.66 o 
   8   1  13        9.35        9.70      1.14 o 
  -7   2  13       19.26       19.94      1.48 o 
  -6   2  13        0.11        0.47      0.89 o 
  -5   2  13        2.68        2.65      0.94 o 
  -4   2  13       43.55       44.85      1.60 o 
  -3   2  13      205.21      191.69      3.78 o 
  -2   2  13      109.11      132.28      2.94 o 
  -1   2  13       29.55       23.37      1.37 o 
   0   2  13        0.38        2.01      0.83 o 
   1   2  13       14.43       11.72      1.08 o 
   2   2  13       45.18       46.08      2.58 o 
   3   2  13        2.91        1.91      1.00 o 
   4   2  13      110.20      107.25      3.49 o 
   5   2  13      170.83      167.13      3.95 o 
   6   2  13       12.09        9.86      1.04 o 
   7   2  13        0.12        0.04      0.67 o 
   8   2  13        1.03        1.94      0.94 o 
  -7   3  13        0.44        0.40      0.91 o 
  -6   3  13       69.90       73.47      2.48 o 
  -5   3  13        0.01       -1.25      1.17 o 
  -4   3  13       46.49       47.63      1.62 o 
  -3   3  13       17.66       17.96      1.01 o 
  -2   3  13        0.14       -1.12      0.56 o 
  -1   3  13      143.72      126.34      2.82 o 
   0   3  13        1.66        0.44      1.04 o 
   1   3  13       18.21       19.25      1.29 o 
   2   3  13       39.49       45.94      2.12 o 
   3   3  13        2.12        2.43      1.01 o 
   4   3  13      129.42      134.28      3.69 o 
   5   3  13       33.50       32.71      1.59 o 
   6   3  13       49.20       42.58      1.70 o 
   7   3  13        6.72        5.59      0.89 o 
   8   3  13        8.16        6.09      1.27 o 
   9   3  13        4.19        2.97      1.35 o 
  -7   4  13        2.22        3.65      1.01 o 
  -6   4  13        0.46        1.47      0.98 o 
  -5   4  13      184.57      180.20      5.47 o 
  -4   4  13       83.00       73.80      1.90 o 
  -3   4  13       26.41       26.91      1.15 o 
  -2   4  13       20.78       15.41      1.00 o 
  -1   4  13        0.50       -0.55      0.66 o 
   0   4  13        0.09        0.04      1.30 o 
   1   4  13      374.87      394.00      6.14 o 
   2   4  13        2.59        2.52      0.98 o 
   3   4  13      111.59      121.72      4.79 o 
   4   4  13        1.98        1.88      0.99 o 
   5   4  13        0.08        0.05      0.75 o 
   6   4  13       15.10       16.31      1.08 o 
   7   4  13        8.41        6.15      1.47 o 
   8   4  13        0.40       -0.86      0.84 o 
   9   4  13       10.80       13.13      1.70 o 
  -7   5  13       22.61       23.90      1.57 o 
  -6   5  13        1.38        1.30      1.16 o 
  -5   5  13        0.66        0.23      0.86 o 
  -4   5  13       39.51       34.28      1.40 o 
  -3   5  13        9.17        2.13      0.75 o 
  -2   5  13       54.96       61.13      1.68 o 
  -1   5  13        5.82        6.98      1.11 o 
   0   5  13       89.16       98.06      5.89 o 
   1   5  13       14.62       15.66      1.28 o 
   2   5  13      171.30      185.41      4.22 o 
   3   5  13      149.42      130.58      3.62 o 
   4   5  13      107.81       98.12      3.93 o 
   5   5  13        6.84        4.97      0.80 o 
   6   5  13       26.29       20.05      1.30 o 
   7   5  13        1.08        0.85      0.75 o 
   8   5  13        2.35        0.86      0.90 o 
   9   5  13        1.08        0.72      3.95 o 
  -7   6  13        0.15       -1.62      0.86 o 
  -6   6  13       96.99      101.37      2.76 o 
  -5   6  13       15.08       16.24      1.80 o 
  -4   6  13        3.31        1.56      0.67 o 
  -3   6  13        0.89        0.33      0.61 o 
  -2   6  13       22.44       25.56      1.37 o 
  -1   6  13      184.31      185.80      4.25 o 
   0   6  13      269.78      280.09      6.87 o 
   1   6  13       24.13       24.45      1.41 o 
   2   6  13       46.23       42.98      1.80 o 
   3   6  13        0.85        0.77      0.79 o 
   4   6  13       20.63       19.10      1.30 o 
   5   6  13       12.04       10.89      0.97 o 
   6   6  13       47.14       52.61      2.31 o 
   7   6  13       10.14        9.90      1.04 o 
   8   6  13        0.05        0.66      0.71 o 
   9   6  13        3.86        2.93      1.78 o 
  -7   7  13        1.84        2.15      0.96 o 
  -6   7  13       45.76       48.94      2.26 o 
  -5   7  13        1.66        2.22      1.13 o 
  -4   7  13        0.19       -0.80      0.56 o 
  -3   7  13        0.01       -0.86      0.59 o 
  -2   7  13        3.88        5.63      0.88 o 
  -1   7  13       48.71       62.89      3.81 o 
   0   7  13       55.36       51.39      5.05 o 
   1   7  13       44.34       35.42      1.84 o 
   2   7  13      250.32      240.38      4.31 o 
   3   7  13       30.41       32.61      1.66 o 
   4   7  13       11.03        9.62      0.95 o 
   5   7  13       15.40       12.98      1.15 o 
   6   7  13        0.15        1.01      0.79 o 
   7   7  13       49.28       54.85      1.92 o 
   8   7  13        5.85        5.56      1.00 o 
  -7   8  13        0.09       -0.32      0.94 o 
  -6   8  13        0.28       -1.71      0.85 o 
  -5   8  13        0.43       -1.51      0.76 o 
  -4   8  13        1.28       -0.01      0.59 o 
  -3   8  13       34.50       40.56      1.51 o 
  -2   8  13      110.70      118.85      2.77 o 
  -1   8  13      206.23      216.95      5.27 o 
   0   8  13        4.74        3.50      1.69 o 
   1   8  13        4.04        5.80      0.91 o 
   2   8  13       34.14       33.98      1.47 o 
   3   8  13       60.32       60.89      1.86 o 
   4   8  13      131.27      123.02      6.67 o 
   5   8  13        6.97        7.67      1.04 o 
   6   8  13        0.58        2.53      0.85 o 
   7   8  13        3.19        3.06      0.90 o 
   8   8  13        6.43        7.24      1.00 o 
  -7   9  13        0.32       -0.01      1.04 o 
  -6   9  13        4.75        2.94      1.01 o 
  -5   9  13        7.21        5.69      1.02 o 
  -4   9  13       47.60       47.65      2.57 o 
  -3   9  13        2.41        3.08      0.78 o 
  -2   9  13      200.54      209.08      3.95 o 
  -1   9  13        1.39       -0.40      0.89 o 
   0   9  13      111.16      109.46      5.17 o 
   1   9  13        4.34        2.62      1.01 o 
   2   9  13        2.13        2.25      0.70 o 
   3   9  13       21.16       19.08      1.24 o 
   4   9  13       62.35       65.69      3.38 o 
   5   9  13      114.33      115.03      3.27 o 
   6   9  13        0.65        0.85      0.84 o 
   7   9  13        2.02        1.27      0.87 o 
   8   9  13        0.68        0.43      0.74 o 
  -7  10  13        1.16       -0.12      1.26 o 
  -6  10  13       14.68       15.54      1.39 o 
  -5  10  13       23.49       28.94      1.69 o 
  -4  10  13       17.36       19.35      1.61 o 
  -3  10  13       60.05       63.32      1.84 o 
  -2  10  13       15.96       10.94      1.11 o 
  -1  10  13        0.04       -0.40      0.94 o 
   0  10  13      103.24      105.04      4.99 o 
   1  10  13       81.51       79.75      2.54 o 
   2  10  13        0.02        0.16      0.68 o 
   3  10  13       30.25       31.85      1.53 o 
   4  10  13        0.09        1.35      0.83 o 
   5  10  13        4.01        5.22      0.89 o 
   6  10  13        4.99        4.87      0.90 o 
   7  10  13        1.51        0.73      0.80 o 
   8  10  13        6.57        6.39      1.10 o 
  -6  11  13        2.27        1.95      1.02 o 
  -5  11  13        0.00       -0.80      1.27 o 
  -4  11  13        6.68        6.28      1.13 o 
  -3  11  13        1.08        0.34      0.71 o 
  -2  11  13       33.40       35.02      3.32 o 
  -1  11  13       34.71       38.18      3.23 o 
   0  11  13       12.35       12.06      2.23 o 
   1  11  13        3.25        3.02      1.24 o 
   2  11  13       68.26       68.43      2.74 o 
   3  11  13        6.99        6.47      0.93 o 
   4  11  13        4.87        9.70      1.05 o 
   5  11  13        0.76       -0.17      0.72 o 
   6  11  13        1.02        1.01      0.78 o 
   7  11  13        0.51        0.64      0.82 o 
  -6  12  13       23.68       24.73      1.70 o 
  -5  12  13        0.06        0.98      0.98 o 
  -4  12  13       22.06       19.38      1.53 o 
  -3  12  13        6.19        6.77      0.91 o 
  -2  12  13      189.43      193.31      6.35 o 
  -1  12  13        0.52       -1.10      1.16 o 
   0  12  13       94.33       95.48      5.06 o 
   1  12  13        0.13        0.26      1.54 o 
   2  12  13        0.10        0.49      0.99 o 
   3  12  13        5.28        6.27      1.26 o 
   4  12  13       24.75       20.07      1.47 o 
   5  12  13        3.95        2.11      0.85 o 
   6  12  13        3.03        2.49      0.90 o 
   7  12  13        0.93        0.80      0.87 o 
  -5  13  13        0.88       -0.18      0.97 o 
  -4  13  13       96.31      102.29      3.74 o 
  -3  13  13       37.92       37.21      2.17 o 
  -2  13  13        3.30        0.64      1.52 o 
  -1  13  13        7.24        7.32      1.55 o 
   0  13  13        0.08        0.65      1.61 o 
   1  13  13       21.74       21.02      2.79 o 
   2  13  13       12.30        7.32      1.61 o 
   3  13  13       12.55       11.43      1.97 o 
   4  13  13        0.56       -0.66      0.76 o 
   5  13  13       12.34       11.94      1.21 o 
   6  13  13        0.97       -0.56      0.99 o 
   7  13  13       35.10       44.93      2.71 o 
  -5  14  13        2.12        2.19      1.32 o 
  -4  14  13        9.26        9.73      1.38 o 
  -3  14  13       10.38       10.40      1.26 o 
  -2  14  13        7.89        8.37      1.41 o 
  -1  14  13       17.10       14.70      1.92 o 
   0  14  13        2.38        1.12      1.63 o 
   1  14  13        2.18        0.83      1.68 o 
   2  14  13        6.78        4.70      1.45 o 
   3  14  13        0.11       -0.61      1.09 o 
   4  14  13        6.06        5.05      1.78 o 
   5  14  13        6.01        6.18      1.22 o 
   6  14  13        0.00        0.35      0.94 o 
  -4  15  13        0.10       -0.82      1.21 o 
  -3  15  13        0.00       -1.01      0.94 o 
  -2  15  13        6.48        6.21      1.33 o 
  -1  15  13        0.36        0.45      1.31 o 
   0  15  13       15.65       14.95      2.47 o 
   1  15  13        1.55        0.93      1.81 o 
   2  15  13        3.86       -0.73      1.88 o 
   3  15  13        7.22        3.92      1.65 o 
   4  15  13        0.08       -2.76      1.38 o 
   5  15  13       18.90       22.67      3.40 o 
  -3  16  13        8.50        7.76      1.16 o 
  -2  16  13        1.79        0.91      1.28 o 
  -1  16  13        0.09        0.74      1.44 o 
   0  16  13       26.13       22.65      2.95 o 
   1  16  13        2.22       -0.94      1.78 o 
   2  16  13        2.75        3.23      2.02 o 
   3  16  13        3.36        3.07      1.68 o 
   4  16  13        1.24        0.06      1.77 o 
  -2  17  13        1.54        2.04      1.44 o 
  -1  17  13        4.79        3.63      2.01 o 
   0  17  13        0.14       -0.29      1.98 o 
   1  17  13        0.19       -3.19      1.66 o 
   2  17  13        1.19        0.60      2.04 o 
   3  17  13        5.15        5.29      2.50 o 
  -2  -7  14        1.63       -0.89      1.33 o 
  -1  -7  14        0.71       -1.19      2.55 o 
   0  -7  14        0.08       -0.22      1.31 o 
   1  -7  14       26.56       35.59      2.85 o 
   2  -7  14        0.44        0.59      2.12 o 
   3  -7  14        0.03       -2.38      1.24 o 
  -3  -6  14        1.92        1.10      1.35 o 
  -2  -6  14        0.01       -2.45      1.22 o 
  -1  -6  14       59.55       60.83      3.11 o 
   0  -6  14       18.96       24.71      2.06 o 
   1  -6  14       16.20       19.41      3.65 o 
   2  -6  14        1.50        0.79      2.12 o 
   3  -6  14        7.10       11.14      1.64 o 
   4  -6  14        0.65        0.75      1.31 o 
  -4  -5  14        0.42        0.21      1.16 o 
  -3  -5  14        0.26       -1.86      1.19 o 
  -2  -5  14        0.34        0.05      1.27 o 
  -1  -5  14        2.51        4.08      1.70 o 
   0  -5  14       11.47        8.74      1.53 o 
   1  -5  14       32.21       39.83      3.46 o 
   2  -5  14        5.32        6.64      2.03 o 
   3  -5  14       14.25       12.49      3.30 o 
   4  -5  14        1.32        2.41      1.25 o 
   5  -5  14        0.00       -0.42      1.15 o 
  -5  -4  14        3.17        1.86      1.17 o 
  -4  -4  14       22.90       20.89      1.76 o 
  -3  -4  14       56.36       62.77      3.10 o 
  -2  -4  14       26.94       25.79      2.73 o 
  -1  -4  14        0.02       -1.77      1.14 o 
   0  -4  14        0.33        0.52      1.17 o 
   1  -4  14       22.97       23.47      1.97 o 
   2  -4  14       22.06       28.35      2.13 o 
   3  -4  14       11.48        8.90      2.20 o 
   4  -4  14       31.97       31.05      2.05 o 
   5  -4  14        0.51        1.43      1.13 o 
   6  -4  14        0.24       -1.72      1.38 o 
  -5  -3  14        6.39        3.77      1.15 o 
  -4  -3  14        1.49        0.99      1.10 o 
  -3  -3  14       59.73       68.65      2.69 o 
  -2  -3  14        0.86       -0.51      1.20 o 
  -1  -3  14      175.34      187.53      5.14 o 
   0  -3  14        0.03       -1.97      1.07 o 
   1  -3  14       44.16       42.47      2.23 o 
   2  -3  14        2.05        2.50      1.22 o 
   3  -3  14        9.81       11.83      1.50 o 
   4  -3  14        0.10        0.32      1.30 o 
   5  -3  14        0.03        0.22      1.05 o 
   6  -3  14       16.39       17.56      1.64 o 
   7  -3  14       14.20       13.54      2.10 o 
  -5  -2  14        7.42        4.97      1.13 o 
  -4  -2  14      100.73      121.99      4.35 o 
  -3  -2  14       21.41       25.14      1.77 o 
  -2  -2  14        0.51        1.82      1.24 o 
  -1  -2  14        8.27        9.45      1.46 o 
   0  -2  14      107.51      108.61      3.63 o 
   1  -2  14       56.01       62.41      2.93 o 
   2  -2  14       42.62       53.68      2.51 o 
   3  -2  14       19.70       16.65      1.66 o 
   4  -2  14       15.91       15.94      1.60 o 
   5  -2  14        7.83        7.69      1.30 o 
   6  -2  14       14.29       17.78      1.57 o 
   7  -2  14       10.06        9.18      1.08 o 
  -6  -1  14        0.06       -0.90      1.09 o 
  -5  -1  14       53.24       63.50      2.39 o 
  -4  -1  14       15.30       18.18      1.75 o 
  -3  -1  14        8.15        9.51      1.33 o 
  -2  -1  14      110.77      114.77      3.82 o 
  -1  -1  14       28.40       24.89      1.95 o 
   0  -1  14        0.12        2.10      0.96 o 
   1  -1  14        9.97       10.68      1.53 o 
   2  -1  14       64.92       64.05      2.65 o 
   3  -1  14      104.00      101.04      5.06 o 
   4  -1  14       42.70       38.26      2.19 o 
   5  -1  14       14.39       13.63      1.45 o 
   6  -1  14        1.00        2.17      1.20 o 
   7  -1  14        1.83        0.80      0.87 o 
  -6   0  14        7.75       10.59      1.48 o 
  -5   0  14        7.90        7.21      1.02 o 
  -4   0  14        1.41        1.04      1.05 o 
  -3   0  14      100.71      108.87      3.06 o 
  -2   0  14        2.65        1.82      1.03 o 
  -1   0  14      390.66      374.37     10.57 o 
   0   0  14       14.33        6.72      1.37 o 
   1   0  14       27.29       24.71      1.77 o 
   2   0  14       23.74       23.47      1.78 o 
   3   0  14        2.44        0.90      1.00 o 
   4   0  14       36.93       35.30      2.03 o 
   5   0  14        0.02        1.22      1.06 o 
   6   0  14        1.58        2.14      1.07 o 
   7   0  14        2.91        3.37      0.87 o 
   8   0  14        5.54        5.29      1.67 o 
  -6   1  14        1.71        1.19      1.85 o 
  -5   1  14      156.58      161.75      3.03 o 
  -4   1  14      126.13      132.47      3.07 o 
  -3   1  14        0.47       -1.04      0.81 o 
  -2   1  14       12.85       15.31      1.41 o 
  -1   1  14       21.34       17.25      1.68 o 
   0   1  14       55.12       57.26      3.25 o 
   1   1  14      140.10      109.05      3.20 o 
   2   1  14       13.35        8.16      1.25 o 
   3   1  14        7.63        8.62      1.28 o 
   4   1  14        4.18        4.94      1.18 o 
   5   1  14       30.88       33.21      1.99 o 
   6   1  14       54.24       60.34      2.05 o 
   7   1  14        0.30        0.07      0.69 o 
   8   1  14        6.47        4.89      1.11 o 
  -7   2  14        2.83        2.53      1.21 o 
  -6   2  14        0.39        1.31      0.99 o 
  -5   2  14       13.80       14.16      0.96 o 
  -4   2  14       72.83       75.71      2.31 o 
  -3   2  14       78.51       75.44      2.87 o 
  -2   2  14      161.26      158.91      3.77 o 
  -1   2  14        0.17       -1.64      0.93 o 
   0   2  14        0.18       -1.65      1.03 o 
   1   2  14        2.26        1.19      1.01 o 
   2   2  14        6.13       10.84      1.85 o 
   3   2  14       44.76       44.74      2.19 o 
   4   2  14       74.92       75.85      2.65 o 
   5   2  14        1.10       -0.22      0.96 o 
   6   2  14        1.64       -0.18      0.84 o 
   7   2  14        4.13        4.10      0.81 o 
   8   2  14        6.27        4.73      1.09 o 
  -7   3  14       89.87       98.95      3.21 o 
  -6   3  14        1.09        0.23      0.95 o 
  -5   3  14        6.23        6.73      1.21 o 
  -4   3  14        6.48        4.60      1.03 o 
  -3   3  14       42.88       41.04      1.94 o 
  -2   3  14       45.58       40.83      1.85 o 
  -1   3  14        0.10        0.66      0.96 o 
   0   3  14       13.93       10.65      2.22 o 
   1   3  14        0.72        1.45      0.90 o 
   2   3  14        4.06        3.78      1.07 o 
   3   3  14      120.45      120.74      6.88 o 
   4   3  14        0.01        0.42      0.92 o 
   5   3  14        0.71       -0.16      0.78 o 
   6   3  14       22.94       21.72      1.72 o 
   7   3  14        0.66        0.26      1.18 o 
   8   3  14        0.03        0.27      0.96 o 
  -7   4  14        6.37        5.16      1.36 o 
  -6   4  14       15.78       15.99      1.55 o 
  -5   4  14       50.38       49.02      2.05 o 
  -4   4  14       27.09       29.48      1.42 o 
  -3   4  14        1.35        0.88      0.71 o 
  -2   4  14       10.40       10.65      1.08 o 
  -1   4  14        1.10        0.73      1.38 o 
   0   4  14       38.58       49.85      2.69 o 
   1   4  14        0.79        0.15      1.13 o 
   2   4  14       70.65       77.22      3.72 o 
   3   4  14       13.44       12.71      1.49 o 
   4   4  14       56.58       49.80      2.21 o 
   5   4  14        5.83        5.43      1.29 o 
   6   4  14        2.87        2.28      0.99 o 
   7   4  14       24.65       26.12      1.45 o 
   8   4  14        2.61        2.78      1.02 o 
  -7   5  14        0.28       -1.77      1.09 o 
  -6   5  14        0.98        1.99      1.01 o 
  -5   5  14        0.28       -1.39      0.86 o 
  -4   5  14       96.46      109.25      2.52 o 
  -3   5  14        2.39        1.40      0.98 o 
  -2   5  14       57.55       59.49      2.59 o 
  -1   5  14        0.00       -1.93      1.00 o 
   0   5  14        0.47       -0.27      0.97 o 
   1   5  14        6.83        7.23      1.13 o 
   2   5  14      385.01      382.10      7.13 o 
   3   5  14       12.92       14.64      1.47 o 
   4   5  14       30.74       33.90      1.68 o 
   5   5  14        3.77        1.76      0.86 o 
   6   5  14        6.00        7.30      0.92 o 
   7   5  14       24.84       22.83      1.63 o 
   8   5  14        0.61        0.02      0.72 o 
  -7   6  14       26.34       25.39      1.86 o 
  -6   6  14       10.16        8.09      1.19 o 
  -5   6  14        0.65        0.59      0.92 o 
  -4   6  14        0.11       -1.30      0.65 o 
  -3   6  14        0.14        0.08      0.65 o 
  -2   6  14       31.18       23.95      1.71 o 
  -1   6  14       41.32       48.38      2.62 o 
   0   6  14       33.70       32.65      3.02 o 
   1   6  14       21.79       25.59      1.66 o 
   2   6  14        8.98        6.50      1.03 o 
   3   6  14        3.12        0.43      0.96 o 
   4   6  14       40.93       40.09      2.07 o 
   5   6  14       72.87       76.21      2.07 o 
   6   6  14        5.64        5.42      0.97 o 
   7   6  14        0.67       -0.10      0.79 o 
   8   6  14        0.00        0.29      0.77 o 
  -7   7  14        5.80        8.09      1.36 o 
  -6   7  14        2.26        5.12      1.09 o 
  -5   7  14        5.09        5.48      1.08 o 
  -4   7  14       12.44        9.58      0.93 o 
  -3   7  14        0.13        0.36      0.67 o 
  -2   7  14        0.38       -0.64      0.94 o 
  -1   7  14      121.98      136.05      4.40 o 
   0   7  14      309.94      313.16     10.03 o 
   1   7  14        6.51        7.38      1.48 o 
   2   7  14        4.70        3.69      1.59 o 
   3   7  14       23.91       27.39      1.58 o 
   4   7  14        6.98        7.76      1.05 o 
   5   7  14        0.23        0.08      0.69 o 
   6   7  14        9.55        6.49      1.05 o 
   7   7  14        0.02       -0.20      0.84 o 
   8   7  14        0.00       -0.26      0.79 o 
  -6   8  14        2.07        2.79      1.03 o 
  -5   8  14       16.95       18.28      1.43 o 
  -4   8  14       93.01       95.05      2.19 o 
  -3   8  14        3.29        2.74      0.78 o 
  -2   8  14      131.64      141.33      3.77 o 
  -1   8  14        8.08        9.17      1.50 o 
   0   8  14       64.52       59.50      4.16 o 
   1   8  14        2.19        0.86      1.19 o 
   2   8  14      237.18      235.65      3.93 o 
   3   8  14       21.24       17.47      1.23 o 
   4   8  14        0.83        0.89      0.72 o 
   5   8  14        3.04        3.07      0.93 o 
   6   8  14       12.80       13.72      1.26 o 
   7   8  14       16.01       17.66      1.38 o 
   8   8  14        0.10       -0.23      0.92 o 
  -6   9  14        3.41        2.78      1.05 o 
  -5   9  14        0.67        2.17      1.60 o 
  -4   9  14        0.79       -0.31      0.67 o 
  -3   9  14       48.92       52.67      1.94 o 
  -2   9  14        1.65       -1.14      0.89 o 
  -1   9  14        5.56        3.43      1.32 o 
   0   9  14      161.64      164.46      6.56 o 
   1   9  14       26.68       27.58      1.88 o 
   2   9  14        4.06        5.03      0.89 o 
   3   9  14       84.45       85.83      2.31 o 
   4   9  14        2.44        3.65      0.96 o 
   5   9  14       32.71       41.42      1.94 o 
   6   9  14        0.26        0.26      0.83 o 
   7   9  14        2.49        0.97      0.89 o 
   8   9  14        0.08        0.80      1.01 o 
  -6  10  14        3.35        2.96      1.05 o 
  -5  10  14       46.88       50.14      3.13 o 
  -4  10  14        9.41        8.88      0.92 o 
  -3  10  14        2.30        0.53      0.84 o 
  -2  10  14       58.34       57.08      2.49 o 
  -1  10  14       14.45       16.86      1.86 o 
   0  10  14       58.68       56.15      4.05 o 
   1  10  14       35.18       36.64      2.55 o 
   2  10  14        4.84        3.96      1.00 o 
   3  10  14        7.61        8.22      1.14 o 
   4  10  14       21.89       21.94      1.57 o 
   5  10  14        0.01       -0.62      1.30 o 
   6  10  14        1.15        0.43      0.88 o 
   7  10  14        2.10        0.39      0.80 o 
  -6  11  14        0.01        0.55      1.16 o 
  -5  11  14        2.43        2.75      1.06 o 
  -4  11  14       25.49       21.83      1.85 o 
  -3  11  14        0.34       -0.98      0.79 o 
  -2  11  14       80.28       90.07      5.62 o 
  -1  11  14       11.85       11.99      1.74 o 
   0  11  14       24.03       24.99      2.87 o 
   1  11  14        6.81        1.76      1.71 o 
   2  11  14       76.70       78.56      3.03 o 
   3  11  14       36.72       35.45      1.90 o 
   4  11  14        0.59       -0.87      0.71 o 
   5  11  14        6.84        6.07      0.99 o 
   6  11  14        3.09        3.90      0.94 o 
   7  11  14       17.56       18.18      1.36 o 
  -5  12  14        7.24        6.40      1.47 o 
  -4  12  14        0.49        1.54      1.05 o 
  -3  12  14        5.15        3.50      1.03 o 
  -2  12  14       53.41       66.47      2.81 o 
  -1  12  14       35.07       39.46      2.70 o 
   0  12  14        7.28        3.90      1.92 o 
   1  12  14        1.39        0.19      1.66 o 
   2  12  14        0.86       -0.29      1.21 o 
   3  12  14       27.77       27.65      2.76 o 
   4  12  14       13.66       13.29      1.24 o 
   5  12  14        6.06        4.19      1.08 o 
   6  12  14        1.08        0.93      0.88 o 
   7  12  14        0.36        0.94      1.01 o 
  -5  13  14        1.41        1.30      1.12 o 
  -4  13  14        1.25       -1.96      0.98 o 
  -3  13  14        0.39        0.91      1.58 o 
  -2  13  14        5.90        4.60      1.65 o 
  -1  13  14       30.90       25.14      2.29 o 
   0  13  14       23.35       17.48      2.56 o 
   1  13  14        3.54        6.72      2.02 o 
   2  13  14        8.25        8.36      4.81 o 
   3  13  14        3.82        4.17      1.70 o 
   4  13  14        0.15        0.45      1.25 o 
   5  13  14        0.43       -0.67      0.86 o 
   6  13  14       25.35       32.45      1.82 o 
  -4  14  14       60.76       64.01      3.16 o 
  -3  14  14        0.94        0.79      1.04 o 
  -2  14  14       19.57       19.19      1.77 o 
  -1  14  14        0.11       -0.70      1.23 o 
   0  14  14       22.42       24.59      3.03 o 
   1  14  14        0.07        0.01      1.68 o 
   2  14  14       51.95       52.66      3.55 o 
   3  14  14        0.12       -0.13      1.21 o 
   4  14  14        1.60        1.89      1.59 o 
   5  14  14        0.89        0.18      1.20 o 
  -3  15  14        2.73        2.08      1.08 o 
  -2  15  14        4.66        6.93      1.60 o 
  -1  15  14       17.48       20.26      2.69 o 
   0  15  14       17.82       10.32      2.42 o 
   1  15  14        1.92        0.39      2.03 o 
   2  15  14        6.68        8.87      2.56 o 
   3  15  14        9.09        7.24      1.80 o 
   4  15  14        9.76        6.41      2.38 o 
   5  15  14       41.83       50.58      6.13 o 
  -2  16  14        3.93        3.88      2.36 o 
  -1  16  14       31.64       34.60      3.40 o 
   0  16  14        1.92       -0.84      1.83 o 
   1  16  14        1.52        3.29      2.13 o 
   2  16  14        4.45        4.60      2.25 o 
   3  16  14        1.41        0.74      1.70 o 
   0  17  14        1.61        2.54      1.95 o 
   1  17  14        8.25        9.36      2.56 o 
   2  17  14        0.36        3.26      2.31 o 
  -1  -6  15        1.02        0.59      1.42 o 
   0  -6  15       30.64       43.13      3.13 o 
   2  -6  15        0.78        0.51      2.43 o 
   3  -6  15        4.75        4.87      1.89 o 
  -2  -5  15        7.22        4.43      2.35 o 
  -1  -5  15       89.51      103.65      3.92 o 
   0  -5  15        0.66       -0.22      1.28 o 
   2  -5  15        6.81        8.18      2.88 o 
   3  -5  15        0.58        1.45      1.34 o 
   4  -5  15        3.03        4.13      1.49 o 
  -3  -4  15       58.64       60.71      3.14 o 
  -2  -4  15       36.44       50.92      2.92 o 
  -1  -4  15        0.38       -1.95      1.83 o 
   0  -4  15        0.68       -0.75      2.63 o 
   1  -4  15       64.30       69.29      5.66 o 
   2  -4  15       19.77       16.83      3.34 o 
   3  -4  15       35.05       33.32      2.35 o 
   4  -4  15        0.26        0.79      1.26 o 
   5  -4  15        8.12        6.75      1.86 o 
  -4  -3  15        8.82        8.34      1.93 o 
  -3  -3  15        5.48        8.88      1.65 o 
  -2  -3  15       28.48       28.36      6.72 o 
  -1  -3  15       22.17       30.12      2.26 o 
   0  -3  15       32.80       39.02      2.48 o 
   1  -3  15        4.97        4.43      1.66 o 
   2  -3  15       16.64       18.01      2.22 o 
   3  -3  15       12.80       14.33      1.74 o 
   4  -3  15       24.67       27.03      2.06 o 
   5  -3  15       14.15       13.06      1.56 o 
   6  -3  15       10.93        9.85      2.86 o 
  -5  -2  15       18.12       18.65      1.59 o 
  -4  -2  15        0.34        1.21      1.10 o 
  -3  -2  15        4.84        6.05      1.53 o 
  -2  -2  15       18.81       21.52      2.44 o 
  -1  -2  15       68.12       77.84      3.30 o 
   0  -2  15       47.32       54.69      2.80 o 
   1  -2  15       67.95       59.43      3.89 o 
   2  -2  15        6.52        6.20      1.67 o 
   3  -2  15       32.32       32.49      2.19 o 
   4  -2  15        0.79       -0.28      1.07 o 
   5  -2  15        1.56        2.01      2.53 o 
   6  -2  15        3.79        2.84      1.62 o 
  -5  -1  15       22.38       19.41      1.57 o 
  -4  -1  15        1.73        0.30      1.30 o 
  -3  -1  15      113.87      127.94      3.57 o 
  -2  -1  15        1.51       -0.26      1.17 o 
  -1  -1  15        9.03        7.55      1.47 o 
   0  -1  15       14.58       10.64      1.53 o 
   1  -1  15       73.73       84.39      3.86 o 
   2  -1  15        0.55        1.23      1.08 o 
   3  -1  15        4.59        2.51      1.51 o 
   4  -1  15       15.97       12.59      1.55 o 
   5  -1  15        0.44        0.83      1.09 o 
   6  -1  15        0.37        0.46      1.89 o 
  -5   0  15        1.43        1.36      0.99 o 
  -4   0  15       34.79       37.47      3.97 o 
  -3   0  15        3.09        4.33      1.17 o 
  -2   0  15       95.88      102.28      7.07 o 
  -1   0  15        2.61        3.54      1.29 o 
   0   0  15        0.13        2.36      1.22 o 
   1   0  15       12.35       10.05      1.81 o 
   2   0  15        8.12        9.52      1.70 o 
   3   0  15        0.09       -0.10      1.08 o 
   4   0  15        3.57        7.56      1.31 o 
   5   0  15        0.01       -0.13      1.06 o 
   6   0  15        7.61        6.46      1.33 o 
   7   0  15        0.00        2.05      1.23 o 
  -6   1  15       11.66       13.66      1.68 o 
  -5   1  15       15.00       16.26      1.35 o 
  -4   1  15       25.05       21.52      1.76 o 
  -3   1  15        0.72        0.61      1.06 o 
  -2   1  15       43.85       39.79      2.46 o 
  -1   1  15       19.23       21.36      1.90 o 
   0   1  15      173.18      171.49      7.06 o 
   1   1  15       18.52       16.56      2.24 o 
   2   1  15        5.37        5.99      1.24 o 
   3   1  15        3.85       -0.51      0.97 o 
   4   1  15        9.76        9.68      1.38 o 
   5   1  15        9.69        7.57      1.30 o 
   6   1  15       17.73       18.51      1.74 o 
   7   1  15        0.07       -1.19      0.81 o 
  -6   2  15        3.28        3.44      1.25 o 
  -5   2  15       33.92       39.49      3.28 o 
  -4   2  15       11.54        8.44      1.38 o 
  -3   2  15       87.96       86.07      2.57 o 
  -2   2  15       20.76       14.86      1.48 o 
  -1   2  15        0.00        1.01      1.15 o 
   0   2  15        2.55       -1.83      1.54 o 
   1   2  15       15.00       18.72      2.03 o 
   2   2  15        0.01        0.67      1.01 o 
   3   2  15        0.01        1.07      1.07 o 
   4   2  15        0.18        0.04      1.03 o 
   5   2  15        7.77       10.08      1.40 o 
   6   2  15       10.81       10.14      1.19 o 
   7   2  15        0.05       -0.90      0.72 o 
  -6   3  15       10.84        9.82      1.38 o 
  -5   3  15        3.68        2.85      1.11 o 
  -4   3  15       51.60       52.76      2.39 o 
  -3   3  15       33.49       30.39      1.69 o 
  -2   3  15      149.41      172.90      4.75 o 
  -1   3  15       10.31        5.65      1.32 o 
   0   3  15        0.51       -1.33      1.57 o 
   1   3  15        3.84        1.90      1.24 o 
   2   3  15       40.82       40.03      2.18 o 
   3   3  15       48.49       53.63      2.39 o 
   4   3  15       86.94       91.94      3.30 o 
   5   3  15        6.50        4.28      1.20 o 
   6   3  15        1.09       -0.17      0.83 o 
   7   3  15        4.17        2.21      0.80 o 
  -6   4  15       68.34       76.19      4.31 o 
  -5   4  15        5.83        2.89      1.07 o 
  -4   4  15       24.68       21.23      1.40 o 
  -3   4  15        3.06        1.29      0.86 o 
  -2   4  15       20.90       19.33      2.31 o 
  -1   4  15        3.19        1.83      1.70 o 
   0   4  15      105.53      101.52      5.27 o 
   1   4  15       16.28       13.13      1.81 o 
   2   4  15       21.88       25.33      1.83 o 
   3   4  15       16.38       19.83      1.91 o 
   4   4  15        0.00       -1.70      0.85 o 
   5   4  15        4.29        1.63      0.89 o 
   6   4  15       20.66       20.10      1.29 o 
   7   4  15        1.82        0.62      0.86 o 
  -6   5  15        0.22       -1.01      1.28 o 
  -5   5  15       28.32       25.99      1.69 o 
  -4   5  15        0.25       -1.52      0.76 o 
  -3   5  15        0.22       -1.20      0.79 o 
  -2   5  15       17.59       14.90      3.37 o 
  -1   5  15       17.49       15.82      2.41 o 
   0   5  15        5.02        3.47      1.85 o 
   1   5  15      235.56      244.40     14.82 o 
   2   5  15        5.62        8.19      1.30 o 
   3   5  15       76.08       72.02      2.97 o 
   4   5  15        2.95        3.75      0.95 o 
   5   5  15        2.08        2.95      0.94 o 
   6   5  15        9.50       11.15      1.08 o 
   7   5  15       31.63       36.37      2.94 o 
  -6   6  15        2.30        1.29      1.06 o 
  -5   6  15       10.30        8.64      1.26 o 
  -4   6  15       24.45       26.21      1.48 o 
  -3   6  15       82.79       79.30      3.32 o 
  -2   6  15       55.54       52.93      2.44 o 
  -1   6  15      125.26      127.90      5.81 o 
   0   6  15        2.95        7.90      2.16 o 
   1   6  15        0.89       -0.97      1.19 o 
   2   6  15       21.07       17.57      1.91 o 
   3   6  15       16.83       21.18      1.76 o 
   4   6  15       15.95       11.79      1.24 o 
   5   6  15       11.74       15.33      1.20 o 
   6   6  15        7.36        7.86      1.13 o 
   7   6  15        2.86        2.71      0.97 o 
  -6   7  15        8.06        8.14      1.28 o 
  -5   7  15        1.04       -0.33      0.96 o 
  -4   7  15       17.13       13.87      1.09 o 
  -3   7  15        0.11       -0.94      0.96 o 
  -2   7  15      119.91      124.57      3.63 o 
  -1   7  15       18.23       24.76      2.88 o 
   0   7  15       51.57       47.91      3.72 o 
   1   7  15      114.68      117.29      5.56 o 
   2   7  15       12.20       12.33      1.40 o 
   3   7  15       33.73       32.64      1.80 o 
   4   7  15       64.64       73.06      2.15 o 
   5   7  15       67.95       67.58      2.17 o 
   6   7  15        0.04       -0.44      0.82 o 
   7   7  15        0.19        0.29      1.21 o 
  -6   8  15        1.25        0.67      1.75 o 
  -5   8  15       16.25       17.02      1.56 o 
  -4   8  15       25.09       22.96      1.28 o 
  -3   8  15       69.09       79.41      4.33 o 
  -2   8  15       11.42        8.73      2.42 o 
  -1   8  15        3.11        0.32      1.63 o 
   0   8  15        0.27        0.16      1.55 o 
   1   8  15       92.84       95.74      3.91 o 
   2   8  15       30.82       43.31      2.01 o 
   3   8  15       44.91       53.60      2.13 o 
   4   8  15        3.84        2.02      0.83 o 
   5   8  15        0.64       -0.37      0.85 o 
   6   8  15        2.28        1.27      0.92 o 
   7   8  15        8.37        8.98      1.16 o 
  -6   9  15        0.30       -1.58      1.12 o 
  -5   9  15        6.18        6.71      1.23 o 
  -4   9  15       27.95       29.01      1.55 o 
  -3   9  15       40.51       34.74      2.13 o 
  -2   9  15        6.36        3.52      1.16 o 
  -1   9  15        9.63        6.44      1.93 o 
   0   9  15       23.43       24.22      2.87 o 
   1   9  15        0.12        0.19      1.22 o 
   2   9  15       32.16       27.35      1.73 o 
   3   9  15       11.95        9.45      1.10 o 
   4   9  15        5.71        5.27      1.29 o 
   5   9  15        8.77        8.92      1.21 o 
   6   9  15        3.46        2.58      0.96 o 
   7   9  15        0.03       -1.73      0.86 o 
  -5  10  15        0.23        0.46      1.05 o 
  -4  10  15       14.10       13.97      1.14 o 
  -3  10  15       19.13       21.37      1.75 o 
  -2  10  15       21.45       20.30      1.80 o 
  -1  10  15        0.71        1.83      1.71 o 
   0  10  15      177.03      201.04      7.75 o 
   1  10  15        2.11        1.16      1.35 o 
   2  10  15        0.02       -0.29      0.87 o 
   3  10  15        6.24        6.53      1.20 o 
   4  10  15       35.95       46.14      2.20 o 
   5  10  15        4.28        5.25      1.17 o 
   6  10  15       12.07       13.53      2.16 o 
   7  10  15        0.69       -0.26      1.14 o 
  -5  11  15        6.33        8.83      1.36 o 
  -4  11  15       14.76       14.64      1.70 o 
  -3  11  15        1.00        0.45      1.07 o 
  -2  11  15       19.52       16.15      1.91 o 
  -1  11  15       18.22       25.44      2.90 o 
   0  11  15        2.59        1.80      1.93 o 
   1  11  15       89.22       81.36      4.86 o 
   2  11  15        5.46        4.74      1.13 o 
   3  11  15       35.30       44.30      3.32 o 
   4  11  15        9.63       11.67      1.24 o 
   5  11  15       11.16        9.04      1.16 o 
   6  11  15        1.55        0.94      0.93 o 
  -5  12  15        6.43        5.14      1.25 o 
  -4  12  15        6.27        4.51      1.48 o 
  -3  12  15       36.87       41.20      2.34 o 
  -2  12  15       51.68       52.87      2.99 o 
  -1  12  15       11.42       12.30      2.39 o 
   0  12  15        0.41        0.55      1.73 o 
   1  12  15        0.01       -0.73      1.65 o 
   2  12  15       50.89       61.48      3.34 o 
   3  12  15       53.99       62.71      3.78 o 
   4  12  15        4.07        4.99      1.38 o 
   5  12  15        5.11        4.59      1.08 o 
   6  12  15        2.39        1.92      0.99 o 
  -4  13  15        4.49        5.25      1.97 o 
  -3  13  15        1.86        1.70      1.17 o 
  -2  13  15        6.24        6.10      1.56 o 
  -1  13  15        0.70       -1.39      1.52 o 
   0  13  15       47.25       53.64      4.11 o 
   1  13  15       13.00       10.92      2.48 o 
   2  13  15        1.12        3.46      1.60 o 
   3  13  15        2.57        0.62      1.63 o 
   4  13  15        9.72        5.92      1.99 o 
   5  13  15        0.08        0.18      0.94 o 
  -3  14  15        0.43        0.29      1.10 o 
  -2  14  15        0.74       -0.70      1.64 o 
  -1  14  15        1.51        2.79      1.84 o 
   0  14  15        2.38        2.96      2.03 o 
   1  14  15       94.62      104.14      5.82 o 
   2  14  15        7.49        8.25      2.62 o 
   3  14  15        0.18       -1.86      1.43 o 
   4  14  15        0.02        0.83      1.60 o 
   5  14  15        0.67       -0.15      1.58 o 
  -2  15  15       16.53       19.05      2.11 o 
  -1  15  15        0.33       -1.72      1.66 o 
   0  15  15       16.84       14.42      2.83 o 
   1  15  15        2.84        2.20      2.24 o 
   2  15  15        0.39       -0.36      1.91 o 
   3  15  15       41.21       46.17      3.37 o 
   4  15  15       38.82       44.28      3.79 o 
  -1  16  15        2.03        3.81      2.00 o 
   0  16  15        8.01       10.71      2.63 o 
   1  16  15        6.50        6.83      2.43 o 
   2  16  15        3.02        5.97      2.50 o 
  -1  -4  16        0.04       -2.58      1.29 o 
   0  -4  16       45.54       53.01      2.98 o 
   2  -4  16       41.36       43.34      5.02 o 
   3  -4  16        4.33        3.64      1.74 o 
  -3  -3  16       10.40       10.98      2.11 o 
  -2  -3  16        3.09        4.97      1.61 o 
  -1  -3  16        9.58        8.59      1.99 o 
   0  -3  16        0.54        3.18      1.40 o 
   1  -3  16       29.76       26.76      3.65 o 
   2  -3  16        3.33        2.11      2.28 o 
   3  -3  16       12.79       10.13      1.69 o 
   4  -3  16        5.43        6.80      1.55 o 
  -3  -2  16        8.06        7.58      1.59 o 
  -2  -2  16       15.94       14.24      1.90 o 
  -1  -2  16       62.74       69.43      3.28 o 
   0  -2  16        8.55        9.06      1.57 o 
   1  -2  16        1.80        4.24      2.37 o 
   2  -2  16        3.58        2.41      2.32 o 
   3  -2  16        0.25       -0.50      1.22 o 
   4  -2  16        0.84       -2.21      1.11 o 
   5  -2  16        1.69        2.49      3.72 o 
  -4  -1  16       15.83       17.78      1.69 o 
  -3  -1  16        0.10        0.66      1.37 o 
  -2  -1  16        0.13       -0.63      1.30 o 
  -1  -1  16        0.24       -0.70      1.27 o 
   0  -1  16       55.39       56.88      6.30 o 
   1  -1  16        5.08        4.60      1.72 o 
   2  -1  16       23.68       24.32      3.81 o 
   3  -1  16        6.43        3.96      1.53 o 
   4  -1  16        0.27        0.77      1.21 o 
   5  -1  16        0.00        1.48      1.21 o 
  -4   0  16       29.43       30.71      2.41 o 
  -3   0  16       65.96       81.06      3.37 o 
  -2   0  16       41.97       48.63      2.83 o 
  -1   0  16        4.64        3.31      1.35 o 
   0   0  16        5.31        4.74      2.26 o 
   1   0  16       29.65       30.77      2.64 o 
   2   0  16        4.91        5.19      1.62 o 
   3   0  16        4.29        6.26      2.01 o 
   4   0  16       10.63        7.83      2.22 o 
   5   0  16        2.12        1.49      2.13 o 
   6   0  16        6.77        4.71      1.68 o 
  -5   1  16        8.34        8.53      1.17 o 
  -4   1  16        3.46        3.13      1.48 o 
  -3   1  16       13.05       13.07      1.54 o 
  -2   1  16        0.01       -1.08      1.19 o 
  -1   1  16       84.28       91.03      3.44 o 
   0   1  16        4.56        5.37      2.16 o 
   1   1  16       13.02       16.76      4.14 o 
   2   1  16        0.37       -0.43      1.24 o 
   3   1  16       27.24       30.88      2.13 o 
   4   1  16        1.76        1.88      1.16 o 
   5   1  16       30.35       29.52      2.10 o 
   6   1  16        1.82        1.18      0.95 o 
  -5   2  16        1.81        0.27      3.99 o 
  -4   2  16       12.28       12.71      1.59 o 
  -3   2  16       10.33        9.73      1.39 o 
  -2   2  16       10.85        9.36      1.53 o 
  -1   2  16        3.06        1.85      1.26 o 
   0   2  16       26.73       28.48      3.30 o 
   1   2  16       44.98       35.22      3.28 o 
   2   2  16       41.87       44.93      2.85 o 
   3   2  16       22.81       22.14      2.55 o 
   4   2  16       11.32       13.09      1.93 o 
   5   2  16        3.09        2.58      1.16 o 
   6   2  16        0.02       -1.19      0.95 o 
  -5   3  16        0.72        2.10      1.78 o 
  -4   3  16       77.76       89.91      3.80 o 
  -3   3  16       24.34       25.97      1.77 o 
  -2   3  16       15.59       12.36      1.64 o 
  -1   3  16        4.64        2.97      2.05 o 
   0   3  16        1.82        0.96      1.95 o 
   1   3  16       22.03       24.62      2.41 o 
   2   3  16       78.48       80.39      3.61 o 
   3   3  16       23.30       19.54      1.78 o 
   4   3  16        0.44       -0.46      1.02 o 
   5   3  16        9.31       11.34      2.53 o 
   6   3  16        6.47        7.48      1.14 o 
   7   3  16        3.97        3.01      1.16 o 
  -5   4  16       26.11       23.10      2.63 o 
  -4   4  16        0.30       -1.60      1.05 o 
  -3   4  16       10.81        8.73      1.30 o 
  -2   4  16        0.23        0.58      1.76 o 
  -1   4  16      149.58      157.99      6.78 o 
   0   4  16        0.17       -0.68      1.95 o 
   1   4  16       32.41       34.12      2.66 o 
   2   4  16        0.03        0.50      1.90 o 
   3   4  16       28.06       28.20      2.00 o 
   4   4  16        0.23       -1.87      0.95 o 
   5   4  16       45.10       48.00      2.79 o 
   6   4  16        0.19        0.39      0.79 o 
   7   4  16        0.18        0.20      1.04 o 
  -5   5  16        0.74       -2.20      1.41 o 
  -4   5  16       16.46       16.02      1.57 o 
  -3   5  16        0.01       -0.32      0.88 o 
  -2   5  16        8.79       10.74      1.76 o 
  -1   5  16       24.99       24.69      3.04 o 
   0   5  16      156.17      166.70      6.98 o 
   1   5  16       33.99       36.60      2.74 o 
   2   5  16        1.80        2.40      1.35 o 
   3   5  16        1.32        1.06      1.13 o 
   4   5  16       22.33       20.46      1.77 o 
   5   5  16        1.17       -0.16      0.89 o 
   6   5  16       23.59       22.07      1.40 o 
   7   5  16        1.66        0.85      1.10 o 
  -5   6  16        6.46        7.58      1.51 o 
  -4   6  16       18.61       17.51      1.57 o 
  -3   6  16        5.43        5.23      1.76 o 
  -2   6  16       56.23       52.41      2.98 o 
  -1   6  16        0.11       -1.44      1.62 o 
   0   6  16       20.55       13.39      2.57 o 
   1   6  16       28.25       26.24      3.15 o 
   2   6  16        0.01       -2.17      1.08 o 
   3   6  16       12.56       13.10      1.57 o 
   4   6  16       31.20       36.65      1.94 o 
   5   6  16        0.34        0.57      0.83 o 
   6   6  16        0.01       -0.47      0.82 o 
   7   6  16        0.36       -0.10      1.07 o 
  -5   7  16        0.83        0.19      1.19 o 
  -4   7  16        4.61        4.16      1.15 o 
  -3   7  16       45.32       44.05      2.41 o 
  -2   7  16        1.16       -0.18      1.50 o 
  -1   7  16       80.17       79.00      4.75 o 
   0   7  16       15.11       16.18      2.62 o 
   1   7  16        5.83        2.64      2.03 o 
   2   7  16        0.02       -1.05      1.27 o 
   3   7  16       58.93       64.32      2.35 o 
   4   7  16        0.00       -0.96      0.87 o 
   5   7  16       20.23       21.28      1.43 o 
   6   7  16        0.08        0.06      1.04 o 
   7   7  16        0.12        0.43      1.09 o 
  -5   8  16       25.66       24.86      2.05 o 
  -4   8  16       15.10       14.18      2.72 o 
  -3   8  16       24.53       24.47      2.15 o 
  -2   8  16        0.82        2.45      1.37 o 
  -1   8  16        5.18        9.21      2.24 o 
   0   8  16        2.39       -1.32      1.89 o 
   1   8  16      132.70      161.03      7.10 o 
   2   8  16       71.45       82.98      3.13 o 
   3   8  16        0.55        0.73      0.97 o 
   4   8  16       12.54       13.30      1.24 o 
   5   8  16        2.27        0.22      0.95 o 
   6   8  16       61.46       78.90      3.17 o 
   7   8  16        5.71        5.45      1.30 o 
  -5   9  16        0.10       -0.26      2.02 o 
  -4   9  16       73.98       83.38      2.81 o 
  -3   9  16        0.28        1.72      1.21 o 
  -2   9  16        8.89        7.59      1.73 o 
  -1   9  16        3.17        1.00      1.93 o 
   0   9  16       33.60       48.92      3.94 o 
   1   9  16       84.52       97.50      4.09 o 
   2   9  16       39.48       41.66      2.47 o 
   3   9  16       17.82       18.97      1.58 o 
   4   9  16        2.46        2.15      0.91 o 
   5   9  16        1.76        4.72      1.17 o 
   6   9  16        1.87        3.98      1.21 o 
  -5  10  16       12.82       12.80      1.78 o 
  -4  10  16       17.87       23.95      2.29 o 
  -3  10  16        8.08        7.93      1.44 o 
  -2  10  16       17.07       15.91      2.48 o 
  -1  10  16      193.32      209.00      7.99 o 
   0  10  16        8.00        9.02      2.34 o 
   1  10  16        0.52       -0.29      1.70 o 
   2  10  16        4.49        3.00      1.12 o 
   3  10  16       13.58       16.83      1.84 o 
   4  10  16       14.12       16.47      1.55 o 
   5  10  16       44.02       47.97      2.30 o 
   6  10  16        2.76        2.20      1.10 o 
  -4  11  16        0.32       -0.81      1.92 o 
  -3  11  16        0.58       -1.28      1.08 o 
  -2  11  16       18.21       20.55      2.16 o 
  -1  11  16        0.09       -2.28      1.61 o 
   0  11  16        7.27        9.69      2.37 o 
   1  11  16       16.73       20.42      2.91 o 
   2  11  16        4.65        3.31      1.57 o 
   3  11  16        3.07        4.67      1.72 o 
   4  11  16       19.03       22.26      2.06 o 
   5  11  16       10.23       11.53      1.30 o 
   6  11  16        4.10        2.39      1.16 o 
  -4  12  16        5.23        5.40      2.65 o 
  -3  12  16        5.77        4.99      1.58 o 
  -2  12  16        8.91        5.92      1.60 o 
  -1  12  16        2.48        0.14      1.91 o 
   0  12  16        2.80        4.16      2.04 o 
   1  12  16        2.04        2.44      2.00 o 
   2  12  16       73.61       93.93      4.20 o 
   3  12  16        8.91       11.15      3.45 o 
   4  12  16       10.82       10.34      2.26 o 
   5  12  16        0.01       -0.65      0.92 o 
  -3  13  16        7.88        6.11      1.37 o 
  -2  13  16       11.91        7.74      1.69 o 
  -1  13  16       21.24       21.95      2.89 o 
   0  13  16        0.47       -1.48      1.90 o 
   1  13  16        0.29        4.77      2.29 o 
   2  13  16       13.53       16.25      2.37 o 
   3  13  16       20.87       17.28      3.76 o 
   4  13  16        2.88        5.18      1.89 o 
   5  13  16        4.01        3.70      1.75 o 
  -2  14  16        1.84        3.38      1.58 o 
  -1  14  16        0.74        4.24      2.08 o 
   0  14  16      107.35      128.42      6.38 o 
   1  14  16       18.19       17.00      3.03 o 
   2  14  16        1.26       -2.42      1.86 o 
   3  14  16        0.61       -0.60      1.58 o 
   4  14  16        5.52        5.86      2.12 o 
  -1  15  16        1.71        7.29      2.20 o 
   0  15  16        1.07        1.89      2.10 o 
   1  15  16        3.50        4.35      2.36 o 
   2  15  16       11.72       14.37      2.92 o 
   0  -3  17        1.98        0.35      2.46 o 
   1  -3  17       12.20       14.28      3.32 o 
   2  -3  17        0.53        3.26      2.80 o 
  -1  -2  17       11.58       15.79      1.98 o 
   0  -2  17        0.11        0.06      2.32 o 
   1  -2  17        2.38        0.87      2.50 o 
   2  -2  17       37.75       42.09      5.00 o 
   3  -2  17       30.19       34.33      3.07 o 
  -2  -1  17        3.36        2.66      1.51 o 
  -1  -1  17       22.21       23.10      2.19 o 
   0  -1  17       41.79       38.98      4.13 o 
   1  -1  17       31.16       35.48      4.02 o 
   2  -1  17        0.01       -0.95      2.05 o 
   3  -1  17        3.80        3.38      1.73 o
[truncated: 13,302 more chars]
